# Supplementary material for: Exposure to Oil and Hypoxia Results in Alterations of Immune Transcriptional Patterns in Developing Sheepshead Minnows (Cyprinodon variegatus)
Source: Sci Rep. 2020 Feb 3;10:1684. doi: 10.1038/s41598-020-58171-8 (PMC6997411; doi:10.1038/s41598-020-58171-8)
Supplement: Supplementary file 2 — Supplementary information 2. [file 41598_2020_58171_MOESM2_ESM.xlsx]

## Sheet: Sheet1
Sample	Read Count	Mapped pairs %	Broken pairs %	Unmapped pairs %	Mapped to genes %	Mapped to intergenic %
Embryonic
Hypoxic Control 1	42518736	81.72	15.62	2.66	89.72	10.28
Hypoxic Control 2	39966096	83.32	14	2.69	87.97	12.03
Hypoxic Control 3	40339930	78.02	18.38	3.6	84	16
Hypoxic Oil 1	59496366	84.21	13.4	2.39	91.99	8.01
Hypoxic Oil 2	35672640	80.16	16.95	2.89	87.44	12.56
Hypoxic Oil 3	39457170	82.22	14.95	2.84	87.19	12.81
Normoxic Control 1	34026390	82.66	14.73	2.61	90.16	9.84
Normoxic Control 2	30652850	90.19	7.23	2.58	89.03	10.97
Normoxic Control 3	36095988	77.62	17.82	4.55	85.79	14.21
Normoxic Oil 1	33318320	83.08	13.72	3.2	86.97	13.03
Normoxic Oil 2	44685748	82.78	14.45	2.77	88.05	11.95
Normoxic Oil 3	46299680	84.67	12.47	2.86	88.21	11.79
Post-hatch
Hypoxic Control 1	72226508	83.36	14.11	2.53	94.82	5.18
Hypoxic Control 2	56989450	83.41	14.01	2.58	94.71	5.29
Hypoxic Control 3	73134368	84.21	13.35	2.44	94.39	5.61
Hypoxic Oil 1	62219982	84.3	13.29	2.41	93.8	6.2
Hypoxic Oil 2	69410912	83.53	14.17	2.3	93.99	6.01
Hypoxic Oil 3	74836060	85.61	12.05	2.34	93.9	6.1
Normoxic Control 1	63871334	82.77	14.94	2.28	93.74	6.26
Normoxic Control 2	71692724	83.79	13.91	2.3	94.31	5.69
Normoxic Control 3	63798454	86.37	11.31	2.31	94.12	5.88
Normoxic Oil 1	72254180	81.7	16.07	2.23	94.13	5.87
Normoxic Oil 2	71688870	81.41	16.33	2.26	94.57	5.43
Normoxic Oil 3	55227366	83.97	13.85	2.18	93.76	6.24
Post-larval
Hypoxic Control 1	38937810	82.17	13.6	4.23	91.85	8.15
Hypoxic Control 2	42588922	84.55	12.66	2.8	92.57	7.43
Hypoxic Control 3	42458806	80.95	16.32	2.73	92.71	7.29
Hypoxic Oil 1	40123578	81.33	15.73	2.94	91.99	8.01
Hypoxic Oil 2	39927128	83.19	13.19	3.63	92.47	7.53
Hypoxic Oil 3	35032878	81.9	15.42	2.69	92.45	7.55
Normoxic Control 1	41945866	79.8	17.36	2.84	92.21	7.79
Normoxic Control 2	40826118	80.37	16.81	2.82	92.98	7.02
Normoxic Control 3	47660068	80.14	17.03	2.83	93.01	6.99
Normoxic Oil 1	41305022	79.58	17.57	2.85	92.71	7.29
Normoxic Oil 2	37879912	84.05	13.02	2.93	92.82	7.18
Normoxic Oil 3	42847694	84.62	12.62	2.77	92.44	7.56
