# Supplementary material for: Exposure to Oil and Hypoxia Results in Alterations of Immune Transcriptional Patterns in Developing Sheepshead Minnows (Cyprinodon variegatus)
Source: Sci Rep. 2020 Feb 3;10:1684. doi: 10.1038/s41598-020-58171-8 (PMC6997411; doi:10.1038/s41598-020-58171-8)
Supplement: Supplementary file 3 — Supplementary information 3. [file 41598_2020_58171_MOESM3_ESM.xlsx]

## Sheet: Embryo vs post-hatch N.C.
Normoxic Control
Ingenuity Canonical Pathways	-log(p-value)	Ratio	z-score	Molecules
PI3K Signaling in B Lymphocytes	4.32	0.426	2.885	CD81,RAP2B,RAF1,PLCB2,MAPK1,NFATC3,HRAS,PDPK1,KRAS,PLEKHA3,PTEN,PTPRC,IKBKB,PLCE1,CAMK2D,PIK3CG,PPP3R1,MRAS,PLCB1,IRS2,IL4R,ATF3,ITPR2,PLCL2,NFKB2,MALT1,CBL,PLCG2,ITPR3,PLCB3,VAV1,PIK3AP1,PIK3CD,RAP1B,FYN,RELA,PDIA3,ABL1,PRKCZ,NFKBIA,JUN,AKT1,CARD10,FOXO3,MAP2K1,VAV2,IKBKE,NFATC4,INPP5D,BTK,CALM1 (includes others),PLCB4,RRAS2,DAPP1,BCL10,NFATC2,PIK3CB,PLEKHA1
Macropinocytosis Signaling	3.64	0.448	1.347	RAP1B,MRC1,RAP2B,PDGFA,HRAS,KRAS,ITGB8,PIK3R4,PDGFC,KLB,PRKCZ,ITGB3,ARF6,PAK1,KL,PIK3CG,INS,MRAS,IRS2,ITGB4,ATM,ITGB1,PRKCQ,PIK3C2G,FGFR2,RAB34,MET,ITGB2,RRAS2,PTPN11,ABI1,PRKCD,PLCG2,PIK3R6,PIK3CD,PIK3CB,ACTN4,ITGB6,PDGFD
B Cell Receptor Signaling	3.43	0.381	2.458	MAP2K4,RAP2B,GAB2,RAF1,MAP3K15,RAC2,MAPK1,BAD,NFATC3,HRAS,PDPK1,KRAS,PIK3R4,BCL6,PTEN,PTPRC,IKBKB,CAMK2D,PIK3CG,PPP3R1,MRAS,IRS2,GSK3B,ATM,ETS1,MAP3K9,PTPN6,PRKCQ,CFL1,CREBBP,FGFR2,MALT1,NFKB2,INPP5F,PTPN11,PLCG2,PIK3R6,VAV1,PIK3AP1,PIK3CD,RAP1B,RELA,POU2F2,ABL1,INPPL1,KLB,OCRL,EP300,NFKBIA,JUN,AKT1,CARD10,KL,RPS6KB2,MAP2K1,VAV2,APBB1IP,PIK3C2G,MAPK8,IKBKE,NFATC4,INPP5D,BTK,CALM1 (includes others…
Prolactin Signaling	3.39	0.438	2.197	RAP1B,RAP2B,FYN,SOCS3,RAF1,MAPK1,HRAS,PDPK1,KRAS,PIK3R4,NR3C1,KLB,PRKCZ,EP300,MYC,JUN,KL,PIK3CG,MRAS,SOCS2,IRS2,PRLR,STAT1,MAP2K1,ATM,PRKCQ,CREBBP,PIK3C2G,FGFR2,STAT3,RRAS2,PTPN11,PRKCD,PLCG2,PIK3R6,NMI,PIK3CD,PIK3CB,SOCS5
NF-κB Activation by Viruses	3.26	0.43	3.795	RAP1B,RAP2B,RELA,RAF1,MAPK1,HRAS,KRAS,PIK3R4,KLB,PRKCZ,ITGB3,IKBKB,ITGA3,LCK,NFKBIA,AKT1,KL,PIK3CG,MRAS,IRS2,ATM,ITGB1,PRKCQ,ITGA2,TBP,PIK3C2G,FGFR2,IKBKE,NFKB2,ITGB2,TRAF2,RRAS2,RIPK1,PTPN11,PRKCD,PIK3R6,ELP1,PIK3CB,PIK3CD,CXCR5
NF-κB Signaling	3.25	0.38	4.454	RAP2B,RAF1,TRAF3,HRAS,KRAS,PIK3R4,TGFBR2,IKBKB,LCK,PIK3CG,INS,MRAS,TDP2,IRS2,GSK3B,TNFSF13B,ATM,PDGFRB,PRKCQ,HDAC2,CREBBP,FGFR2,TBK1,MALT1,NFKB2,TRAF6,PTPN11,PLCG2,PRKACA,PIK3R6,PIK3CD,INSR,FGFRL1,RAP1B,RELA,KLB,PRKCZ,EP300,IRAK1,TANK,TRADD,NFKBIA,AKT1,CARD10,KL,PDGFRA,IGF1R,TLR3,EGFR,FLT1,TNFRSF1A,MYD88,RELB,PIK3C2G,MAPK8,TNFRSF11A,IGF2R,TRAF2,RRAS2,NTRK2,RIPK1,GHR,TLR5,BCL10,NTRK3,PELI1,MAP3K8,…
IL-3 Signaling	2.74	0.416	1.151	RAP1B,RAP2B,GAB2,RAF1,RAPGEF1,JAK1,MAPK1,BAD,HRAS,KRAS,PIK3R4,KLB,PRKCZ,PAK1,AKT1,JUN,KL,PPP3R1,PIK3CG,MRAS,IRS2,STAT1,MAP2K1,ATM,PTPN6,PRKCQ,CRKL,PIK3C2G,FGFR2,STAT3,INPP5D,RRAS2,PTPN11,PRKCD,PIK3R6,PIK3CD,PIK3CB
IL-9 Signaling	2.47	0.467	2.982	RELA,SOCS3,JAK1,PIK3C2G,FGFR2,STAT3,NFKB2,PIK3R4,KLB,PTPN11,KL,PIK3CG,CISH,PIK3R6,SOCS2,PIK3CD,IRS2,PIK3CB,STAT1,JAK3,ATM
fMLP Signaling in Neutrophils	2.2	0.372	2.469	RAP1B,RAP2B,RELA,RAF1,PLCB2,MAPK1,NFATC3,RACK1,HRAS,KRAS,PIK3R4,KLB,PRKCZ,GNB1,GNB4,NFKBIA,KL,PPP3R1,PIK3CG,MRAS,PLCB1,IRS2,GNG5,MAP2K1,ATM,GNG4,PRKCQ,ITPR2,PIK3C2G,FGFR2,NFKB2,NFATC4,GNG3,GNG10,CALM1 (includes others),PLCB4,NCF1,RRAS2,PTPN11,WAS,PRKCD,ITPR3,GNB2,PIK3R6,NFATC2,PLCB3,PIK3CB,PIK3CD
IL-8 Signaling	2.19	0.35	4.25	MAP2K4,RAP2B,RAF1,RAC2,PLCB2,MAPK1,RACK1,HRAS,KRAS,PIK3R4,CCND1,LIMK1,ITGB3,RAB11FIP2,GNB1,IKBKB,GNB4,PIK3CG,MRAS,VEGFD,IRS2,ATM,PRKCQ,PLD3,FGFR2,MMP2,GNG3,MYL7,GNG10,TRAF6,ARRB2,RHOQ,PTPN11,PRKCD,PIK3R6,GNB2,PIK3CD,RAP1B,RELA,NAPEPLD,ANGPT2,RHOT2,IQGAP1,KLB,PDGFC,RHOH,PRKCZ,IRAK1,JUN,AKT1,KL,GNG5,MAP2K1,EGFR,GNG4,VCAM1,FLT1,GNA12,PIK3C2G,MAPK8,IKBKE,PLD4,ROCK1,ITGB2,RHOV,RRAS2,PIK3CB,PTGS2,KDR,I…
CCR3 Signaling in Eosinophils	2.15	0.368	2.197	RAP2B,RAF1,PLCB2,MAPK1,RACK1,HRAS,KRAS,PIK3R4,LIMK1,GNB1,GNB4,PAK1,PIK3CG,MRAS,PLCB1,IRS2,PLA2G12A,ATM,PRKCQ,CFL1,ITPR2,FGFR2,GNG3,GNG10,PLA2G6,PTPN11,PRKCD,ITPR3,GNB2,PIK3R6,PLCB3,PAK5,PIK3CD,RAP1B,KLB,PRKCZ,PPP1R12A,KL,GNG5,MAP2K1,GNG4,PAK6,PLA2G1B,PIK3C2G,ROCK1,PLA2G4A,CALM1 (includes others),PLCB4,RRAS2,PIK3CB
Fcγ Receptor-mediated Phagocytosis in Macrophages and Monocytes	2.08	0.387	1.667	GAB2,RAC2,FYN,NAPEPLD,MAPK1,NCK1,PRKCZ,PTEN,NCK2,ARF6,PAK1,AKT1,PIK3CG,EZR,HCK,VAMP3,RPS6KB2,VAV2,PXN,PLD3,PRKCQ,ACTB,PIK3C2G,FYB1,INPP5D,PLD4,PLA2G6,NCF1,CBL,TLN2,ACTA2,WAS,PRKCD,RAB11A,VAV1,LCP2
IL-17A Signaling in Airway Cells	2.05	0.397	3.651	MAP2K4,RELA,JAK1,MAPK1,IL17RA,PIK3R4,KLB,PTEN,IKBKB,NFKBIA,AKT1,TRAF3IP2,KL,PIK3CG,IRS2,GSK3B,MAP2K1,ATM,TYK2,MAPK8,PIK3C2G,FGFR2,IKBKE,NFKB2,STAT3,TRAF6,PTPN11,PIK3R6,PIK3CD,PIK3CB,JAK3
CD40 Signaling	1.96	0.392	3.286	MAP2K4,RELA,TRAF3,MAPK1,PIK3R4,KLB,TANK,IKBKB,NFKBIA,JUN,KL,PIK3CG,IRS2,MAP2K1,ATM,MAPK8,PIK3C2G,FGFR2,IKBKE,NFKB2,STAT3,TRAF6,TRAF2,PTPN11,PIK3R6,PIK3CD,PIK3CB,ELP1,PTGS2,JAK3,MAP2K5
GM-CSF Signaling	1.96	0.392	1.461	RAP1B,RAP2B,RAF1,MAPK1,RACK1,HRAS,KRAS,PIK3R4,CCND1,KLB,CAMK2D,AKT1,KL,PPP3R1,PIK3CG,CISH,MRAS,HCK,IRS2,STAT1,MAP2K1,ATM,ETS1,PIK3C2G,FGFR2,STAT3,RRAS2,PTPN11,PIK3R6,PIK3CD,PIK3CB
CNTF Signaling	1.95	0.4	3.024	RAP1B,RAP2B,IL6ST,RAF1,JAK1,MAPK1,HRAS,KRAS,PIK3R4,KLB,AKT1,KL,PIK3CG,MRAS,RPS6KB2,IRS2,STAT1,MAP2K1,ATM,TYK2,PIK3C2G,FGFR2,STAT3,RRAS2,PTPN11,PIK3R6,PIK3CD,PIK3CB
CXCR4 Signaling	1.79	0.345	2.1	MAP2K4,RAP2B,RAF1,PLCB2,MAPK1,RACK1,CXCL12,HRAS,KRAS,PIK3R4,GNB1,GNB4,PAK1,PIK3CG,MRAS,PLCB1,IRS2,MYL3,ATM,PRKCQ,ITPR2,FGFR2,GNAZ,GNG3,MYL7,GNG10,RHOQ,PTPN11,PRKCD,ITPR3,GNB2,PIK3R6,PLCB3,PAK5,PIK3CD,RAP1B,RHOT2,KLB,RHOH,PRKCZ,JUN,AKT1,KL,GNG5,ADCY8,MAP2K1,GNG4,PXN,ADCY2,PAK6,CXCR4,GNA12,MAPK8,PIK3C2G,ROCK1,RHOV,PLCB4,RRAS2,PIK3CB
Leukocyte Extravasation Signaling	1.77	0.336	4.341	MAP2K4,RAC2,MAPK1,CLDN19,WASL,CXCL12,PIK3R4,ITGB3,CTNNA2,ITGA3,TXK,PIK3CG,EZR,ARHGAP12,IRS2,ATM,TIMP2,PRKCQ,CRKL,FGFR2,MMP2,NCF4,ARHGAP5,NCF1,CLDN12,ACTA2,PTPN11,JAM3,ICAM3,PLCG2,PRKCD,PIK3R6,VAV1,PIK3CD,ACTN4,RAP1B,MMP14,MMP15,ABL1,RAPGEF4,KLB,RHOH,PRKCZ,KL,SIPA1,VAV2,ITGB1,PXN,ARHGAP6,VCAM1,MMP28,CXCR4,ACTB,ITGA2,ARHGAP4,PIK3C2G,MAPK8,SELPLG,BTK,ROCK1,ITGB2,WIPF1,EDIL3,WAS,CLDN1,RASGRP1,CD44,PI…
FcγRIIB Signaling in B Lymphocytes	1.72	0.376	1.4	RAP1B,MAP2K4,CACNA1I,RAP2B,CACNA1S,CACNG4,HRAS,PDPK1,KRAS,PIK3R4,KLB,CACNG2,AKT1,KL,PIK3CG,MRAS,IRS2,CACNA2D4,ATM,CACNA1G,CACNB1,MAPK8,PIK3C2G,FGFR2,INPP5D,BTK,RRAS2,PTPN11,PLCG2,PIK3R6,PIK3CD,PIK3CB
IL-2 Signaling	1.67	0.386	2.6	RAP1B,RAP2B,RAF1,JAK1,MAPK1,HRAS,KRAS,PIK3R4,KLB,LCK,AKT1,JUN,KL,PIK3CG,MRAS,IRS2,MAP2K1,ATM,MAPK8,PIK3C2G,FGFR2,RRAS2,PTPN11,PIK3R6,PIK3CD,PIK3CB,JAK3
Production of Nitric Oxide and Reactive Oxygen Species in Macrophages	1.63	0.335	4.318	MAP2K4,MAP3K15,JAK1,MAPK1,ARG2,PIK3R4,SPI1,PPP1R14B,IKBKB,PPP1R7,PIK3CG,IRS2,ATM,PPP1R14C,MAP3K9,PTPN6,PRKCQ,APOM,TYK2,CREBBP,FGFR2,PPP1R11,NFKB2,NCF4,NCF1,RHOQ,PTPN11,PLCG2,PRKCD,PIK3R6,PIK3CD,IRF8,RBP4,RAP1B,RELA,APOA4,APOF,RHOT2,APOC2,KLB,RHOH,PRKCZ,LYZ,PPP1CC,NFKBIA,JUN,AKT1,PPP1R12A,PPP1R10,KL,PPP2R2C,STAT1,MAP2K1,TNFRSF1A,PIK3C2G,MAPK8,IKBKE,RHOV,CAT,MAP3K8,PIK3CB,JAK3,MAP3K3,PPP2R1B,CLU
Fc Epsilon RI Signaling	1.61	0.352	2.412	RAP1B,MAP2K4,RAP2B,RAF1,RAC2,FYN,MAPK1,HRAS,PDPK1,KRAS,INPPL1,PIK3R4,OCRL,KLB,PRKCZ,AKT1,KL,PIK3CG,MRAS,IRS2,MAP2K1,PLA2G12A,ATM,VAV2,PRKCQ,PLA2G1B,MAPK8,PIK3C2G,FGFR2,INPP5D,BTK,PLA2G6,PLA2G4A,RRAS2,INPP5F,PTPN11,SYNJ1,PRKCD,PLCG2,PIK3R6,VAV1,PIK3CB,PIK3CD,LCP2
LPS-stimulated MAPK Signaling	1.6	0.366	2.744	RAP1B,MAP2K4,RAP2B,RELA,RAF1,MAPK1,SRF,HRAS,KRAS,PIK3R4,KLB,PRKCZ,IKBKB,PAK1,NFKBIA,JUN,KL,PIK3CG,MRAS,IRS2,MAP2K1,ATM,PRKCQ,MAPK8,PIK3C2G,FGFR2,IKBKE,NFKB2,RRAS2,PTPN11,PRKCD,PIK3R6,PIK3CD,PIK3CB
PKCθ Signaling in T Lymphocytes	1.58	0.339	3.753	CD247,MAP2K4,RAP2B,MAP3K15,RAC2,CACNA1S,MAPK1,CD3E,NFATC3,HRAS,KRAS,PIK3R4,CACNG2,IKBKB,LCK,CAMK2D,PIK3CG,PPP3R1,MRAS,IRS2,ATM,CACNA1G,MAP3K9,CACNB1,PRKCQ,FGFR2,NFKB2,MALT1,POU2F1,PTPN11,PLCG2,PIK3R6,VAV1,PIK3CD,LCP2,RAP1B,CACNA1I,FYN,RELA,CACNG4,KLB,NFKBIA,JUN,KL,CACNA2D4,VAV2,MAPK8,PIK3C2G,IKBKE,NFATC4,RRAS2,BCL10,NFATC2,MAP3K8,PIK3CB,MAP3K3
Role of NFAT in Regulation of the Immune Response	1.57	0.333	3.328	CD247,RAP2B,RAF1,PLCB2,MAPK1,CD3E,NFATC3,RACK1,CSNK1A1,HRAS,KRAS,PIK3R4,GNB1,IKBKB,GNB4,LCK,PIK3CG,PPP3R1,MRAS,XPO1,PLCB1,IRS2,GSK3B,ATM,PRKCQ,ITPR2,FGFR2,GNAZ,NFKB2,GNG3,GNG10,MEF2B,PTPN11,PLCG2,ITPR3,GNB2,PIK3R6,RCAN3,PLCB3,PIK3CD,LCP2,RAP1B,RELA,FYN,KLB,NFKBIA,JUN,AKT1,KL,GNG5,MAP2K1,GNG4,GNA12,PIK3C2G,IKBKE,NFATC4,BTK,CALM1 (includes others),PLCB4,RRAS2,NFATC2,MEF2C,ELP1,PIK3CB
TNFR1 Signaling	1.53	0.4	1.789	MAP2K4,RELA,CASP3,PAK6,TNFRSF1A,MAPK8,IKBKE,NFKB2,TANK,IKBKB,TRADD,CASP6,TRAF2,PAK1,RIPK1,MADD,JUN,NFKBIA,PAK5,CASP7
B Cell Activating Factor Signaling	1.52	0.415	3.5	MAP2K4,RELA,TRAF3,MAPK1,NFATC3,MAPK8,IKBKE,NFATC4,NFKB2,TRAF6,IKBKB,TRAF2,JUN,NFKBIA,NFATC2,ELP1,TNFSF13B
iNOS Signaling	1.42	0.4	3.5	RELA,JAK1,MAPK1,MYD88,CREBBP,TYK2,IKBKE,NFKB2,HMGA1,IRAK1,TRAF6,CALM1 (includes others),IKBKB,JUN,NFKBIA,STAT1,JAK3,IRAK4
Granzyme B Signaling	1.39	0.5	-2.121	ENDOG,PRKDC,NUMA1,CASP3,LMNB2,DFFB,LMNB1,PARP1
Oncostatin M Signaling	1.31	0.4	2.5	RAP2B,RAP1B,IL6ST,RAF1,JAK1,MAPK1,TYK2,HRAS,KRAS,STAT3,RRAS2,MRAS,PLAU,JAK3,STAT1,MAP2K1

## Sheet: Embryo vs post-hatch N.O.
Normoxic Oil
Ingenuity Canonical Pathways	-log(p-value)	Ratio	z-score	Molecules
NF-κB Signaling	5.16	0.422	5.584	RAP2B,TRAF3,BMP4,TAB2,HRAS,KRAS,PIK3R4,TGFBR2,IKBKB,LCK,PIK3CG,MRAS,TDP2,IRS2,LTBR,GSK3B,TNFSF13B,ATM,PDGFRB,HDAC2,CREBBP,FGFR2,TBK1,MALT1,NFKB2,TAB3,TRAF6,CARD11,PLCG2,PIK3R6,PIK3CD,FGFRL1,INSR,RAP1B,RELA,AZI2,PIK3CA,PIK3R5,NFKB1,KLB,EP300,IRAK1,TANK,TRADD,NFKBIA,CARD10,KL,BMPR1A,PIK3C3,NTRK1,PDGFRA,IGF1R,TLR3,PIK3R2,EGFR,MAP2K7,FLT1,MYD88,TNFRSF1A,RELB,FLT4,PIK3C2G,TNFRSF11A,IGF2R,TRAF2,RRAS2,N…
PI3K Signaling in B Lymphocytes	5.1	0.449	4.276	CD81,RAP2B,PLCB2,MAPK1,NFATC3,HRAS,KRAS,PLEKHA3,PTEN,PTPRC,IKBKB,PLCE1,CAMK2D,MAP2K2,PIK3CG,PPP3R1,MRAS,PLCB1,IRS2,PLCL1,IL4R,NFKB2,MALT1,ATF2,CBL,PLCG2,SYK,ITPR3,PLCB3,VAV1,PIK3AP1,PIK3CD,RAP1B,RELA,FYN,PIK3CA,CAMK4,PDIA3,ABL1,ATF6,NFKB1,PLCH1,NFKBIA,CARD10,FOXO3,CREB1,PIK3R2,MAP2K1,VAV2,IKBKE,NFATC4,INPP5D,BTK,PLCB4,RRAS2,DAPP1,BCL10,NFATC2,PIK3CB,PLEKHA1,PRKCB
B Cell Receptor Signaling	4.76	0.412	3.938	MAP2K4,RAP2B,GAB2,MAP3K15,RAC2,MAPK1,BAD,NFATC3,HRAS,KRAS,GSK3A,PIK3R4,BCL6,PTEN,PTPRC,IKBKB,CAMK2D,MAP2K2,PIK3CG,PPP3R1,MRAS,IRS2,GSK3B,ATM,ETS1,MAP3K9,PTPN6,CFL1,CREBBP,FGFR2,MALT1,NFKB2,CREB5,ATF2,INPP5F,PLCG2,SYK,PIK3R6,PIK3AP1,PIK3CD,VAV1,RAP1B,RELA,PIK3CA,CAMK4,PTK2B,PIK3R5,ABL1,INPPL1,NFKB1,KLB,OCRL,EP300,SHC1,NFKBIA,CARD10,KL,PIK3C3,CREB1,RPS6KB2,PIK3R2,MAP2K1,VAV2,MAP2K7,APBB1IP,PIK3C2G,…
Prolactin Signaling	4.73	0.483	3.042	RAP1B,RAP2B,FYN,SOCS3,PIK3CA,MAPK1,SOCS6,PIK3R5,HRAS,KRAS,JAK2,PIK3R4,NR3C1,KLB,EP300,MYC,SHC1,MAP2K2,KL,PIK3CG,PIK3C3,MRAS,SOCS2,PRKCE,IRS2,PIK3R2,PRLR,STAT1,MAP2K1,ATM,CREBBP,PIK3C2G,FGFR2,STAT3,RRAS2,PRKCD,PLCG2,PIK3R6,NMI,PIK3CD,PIK3CB,TCF7,PRKCB
NF-κB Activation by Viruses	3.79	0.452	4.629	RAP1B,RAP2B,RELA,PIK3CA,MAPK1,PIK3R5,HRAS,KRAS,PIK3R4,NFKB1,KLB,ITGB3,IKBKB,ITGA3,LCK,NFKBIA,KL,PIK3CG,PIK3C3,MRAS,PRKCE,IRS2,PIK3R2,ATM,ITGB1,ITGA2,TBP,PIK3C2G,FGFR2,IKBKE,NFKB2,ITGB2,TRAF2,RRAS2,RIPK1,PRKCD,PIK3R6,ELP1,ITGA1,PIK3CB,PIK3CD,PRKCB
IL-9 Signaling	3.72	0.533	3.411	RELA,SOCS3,PIK3CA,JAK1,PIK3C2G,PIK3R5,FGFR2,STAT3,NFKB2,NFKB1,PIK3R4,KLB,KL,PIK3C3,PIK3CG,CISH,PIK3R6,SOCS2,PIK3CD,PIK3CB,IRS2,PIK3R2,STAT1,ATM
GM-CSF Signaling	3.43	0.456	2.535	RAP1B,RAP2B,PIK3CA,MAPK1,RACK1,PIK3R5,HRAS,KRAS,JAK2,PIK3R4,CCND1,KLB,SHC1,CAMK2D,MAP2K2,KL,PPP3R1,PIK3CG,PIK3C3,CISH,MRAS,HCK,IRS2,PIK3R2,STAT1,MAP2K1,ATM,ETS1,PIK3C2G,FGFR2,STAT3,RRAS2,PIK3R6,PIK3CD,PIK3CB,PRKCB
IL-3 Signaling	3.24	0.438	2.402	RAP1B,RAP2B,GAB2,RAPGEF1,PIK3CA,JAK1,MAPK1,BAD,PIK3R5,HRAS,KRAS,JAK2,PIK3R4,KLB,SHC1,MAP2K2,KL,PPP3R1,PIK3CG,PIK3C3,MRAS,PRKCE,IRS2,PIK3R2,STAT1,MAP2K1,ATM,PTPN6,CRKL,PIK3C2G,FGFR2,STAT3,INPP5D,RRAS2,PRKCD,PIK3R6,PIK3CD,PIK3CB,PRKCB
IL-8 Signaling	3.23	0.379	5.578	MAP2K4,RAP2B,RAC2,PLD2,PLCB2,MAPK1,RACK1,HRAS,LIMK2,KRAS,PIK3R4,CCND1,ITGB3,RAB11FIP2,IKBKB,MAP2K2,RHOB,PIK3CG,MRAS,IRS2,ATM,PLD3,FGFR2,MMP2,GNG3,MYL7,GNG10,TRAF6,ARRB2,RHOQ,PRKCD,PIK3R6,MAPK10,GNB2,PIK3CD,FNBP1,OPN1SW,RAP1B,RELA,NAPEPLD,PIK3CA,PTK2B,RHOT2,PIK3R5,VEGFB,NFKB1,IQGAP1,KLB,PDGFC,RHOH,GNG7,IRAK1,KL,PIK3C3,PRKCE,PIK3R2,GNG5,MAP2K1,EGFR,VCAM1,FLT1,GNA12,FLT4,PIK3C2G,IKBKE,PLD4,ROCK1,ITG…
IL-17A Signaling in Airway Cells	3.2	0.449	4.802	MAP2K4,RELA,PIK3CA,JAK1,MAPK1,PIK3R5,JAK2,IL17RA,NFKB1,PIK3R4,KLB,PTEN,IKBKB,NFKBIA,TRAF3IP2,MAP2K2,KL,PIK3CG,PIK3C3,IRS2,PIK3R2,GSK3B,MAP2K1,ATM,TYK2,PIK3C2G,FGFR2,IKBKE,NFKB2,STAT3,TRAF6,MAPK10,PIK3R6,PIK3CD,PIK3CB
Macropinocytosis Signaling	2.82	0.425	2.646	RAP1B,MRC1,RAP2B,PIK3CA,PIK3R5,HRAS,KRAS,ITGB8,PIK3R4,PDGFC,KLB,ITGB3,ARF6,KL,PIK3CG,PIK3C3,MRAS,PRKCE,IRS2,ITGB4,PIK3R2,ATM,ITGB1,PIK3C2G,FGFR2,MET,ITGB2,RRAS2,ABI1,PRKCD,PLCG2,PIK3R6,PIK3CD,PIK3CB,ACTN4,ITGB6,PRKCB
Fcγ Receptor-mediated Phagocytosis in Macrophages and Monocytes	2.8	0.419	2.722	GAB2,RAC2,FYN,PLD2,NAPEPLD,MAPK1,PTK2B,PTEN,NCK2,ARF6,YES1,PIK3CG,EZR,HCK,RPS6KB2,PRKCE,ARPC3,PIK3R2,ACTA1,VAV2,PXN,PLD3,ACTB,PIK3C2G,FYB1,INPP5D,PLD4,DOCK1,PLA2G6,NCF1,CBL,TLN2,ACTA2,PRKCD,SYK,RAB11A,VAV1,LCP2,PRKCB
CNTF Signaling	2.78	0.443	3.772	RAP1B,IL6ST,RAP2B,PIK3CA,JAK1,MAPK1,PIK3R5,HRAS,KRAS,JAK2,PIK3R4,KLB,MAP2K2,KL,PIK3CG,PIK3C3,MRAS,RPS6KB2,IRS2,PIK3R2,STAT1,MAP2K1,ATM,TYK2,PIK3C2G,FGFR2,STAT3,RRAS2,PIK3R6,PIK3CD,PIK3CB
CD40 Signaling	2.74	0.43	4.352	MAP2K4,RELA,TRAF3,PIK3CA,MAPK1,PIK3R5,NFKB1,PIK3R4,KLB,TANK,IKBKB,NFKBIA,MAP2K2,KL,PIK3CG,PIK3C3,IRS2,PIK3R2,MAP2K1,ATM,MAP2K7,PIK3C2G,FGFR2,IKBKE,NFKB2,STAT3,TRAF6,TRAF2,MAPK10,PIK3R6,PIK3CD,PIK3CB,ELP1,PTGS2
fMLP Signaling in Neutrophils	2.53	0.388	3.244	RAP2B,RAP1B,RELA,PIK3CA,PLCB2,CAMK4,MAPK1,NFATC3,RACK1,PIK3R5,HRAS,KRAS,NFKB1,PIK3R4,KLB,GNG7,NFKBIA,MAP2K2,KL,PIK3CG,PIK3C3,PPP3R1,MRAS,PLCB1,PRKCE,ARPC3,IRS2,PIK3R2,GNG5,MAP2K1,ATM,PIK3C2G,FGFR2,NFATC4,GNG3,NFKB2,GNG10,NCF1,PLCB4,RRAS2,PRKCD,ITPR3,PIK3R6,GNB2,PLCB3,NFATC2,PIK3CD,PIK3CB,OPN1SW,PRKCB
FcγRIIB Signaling in B Lymphocytes	2.41	0.412	2.646	RAP1B,MAP2K4,CACNA1I,RAP2B,PIK3CA,CACNA2D2,PIK3R5,HRAS,KRAS,PIK3R4,KLB,CACNG2,SHC1,KL,PIK3CG,PIK3C3,MRAS,CACNB2,IRS2,PIK3R2,CACNA2D4,ATM,CACNA1G,CACNB1,PIK3C2G,FGFR2,INPP5D,BTK,RRAS2,PLCG2,SYK,MAPK10,PIK3R6,PIK3CD,PIK3CB
CXCR4 Signaling	2.41	0.368	3.576	MAP2K4,RAP2B,PLCB2,MAPK1,RACK1,CXCL12,HRAS,KRAS,PIK3R4,MAP2K2,RHOB,PIK3CG,MRAS,PLCB1,IRS2,ARHGEF11,MYL3,ATM,FGFR2,GNAZ,GNG3,MYL7,GNG10,DOCK1,RHOQ,PRKCD,ITPR3,GNB2,PIK3R6,MAPK10,PLCB3,PAK5,PIK3CD,OPN1SW,FNBP1,RAP1B,PIK3CA,RHOT2,PIK3R5,KLB,BCAR1,RHOH,GNG7,KL,PIK3C3,PRKCE,PIK3R2,GNG5,ADCY8,MAP2K1,PXN,ADCY2,PAK6,CXCR4,MYLPF,GNA12,PIK3C2G,ROCK1,PLCB4,RHOV,RRAS2,PIK3CB,PRKCB
Leukocyte Extravasation Signaling	2.29	0.355	4.851	MAP2K4,RAC2,MAPK1,CLDN19,WASL,CXCL12,PIK3R4,ITGB3,CTNNA2,ITGA3,TXK,MAP2K2,PIK3CG,EZR,ARHGAP12,IRS2,ACTA1,ATM,TIMP2,CRKL,FGFR2,MMP2,NCF1,CLDN12,ACTA2,ICAM3,JAM3,PLCG2,PRKCD,PIK3R6,MAPK10,ITGA1,PIK3CD,VAV1,ACTN4,OPN1SW,RAP1B,PIK3CA,CLDN15,PTK2B,CLDN20,MMP14,MMP15,PIK3R5,ABL1,RAPGEF4,KLB,BCAR1,RHOH,KL,PIK3C3,PRKCE,PIK3R2,ITGB1,VAV2,PXN,ARHGAP6,VCAM1,MMP28,CXCR4,ACTB,ITGA2,PIK3C2G,SELPLG,BTK,ROCK1,IT…
LPS-stimulated MAPK Signaling	2.23	0.398	4.11	RAP1B,MAP2K4,RAP2B,RELA,PIK3CA,MAPK1,PIK3R5,HRAS,KRAS,NFKB1,PIK3R4,KLB,IKBKB,NFKBIA,MAP2K2,KL,PIK3CG,PIK3C3,CREB1,MRAS,PRKCE,IRS2,PIK3R2,MAP2K1,ATM,PIK3C2G,FGFR2,IKBKE,NFKB2,ATF2,RRAS2,PRKCD,MAPK10,PIK3R6,PIK3CD,PIK3CB,PRKCB
IL-2 Signaling	2.14	0.414	3.157	RAP1B,RAP2B,PIK3CA,JAK1,MAPK1,PTK2B,PIK3R5,HRAS,KRAS,PIK3R4,KLB,SHC1,LCK,MAP2K2,KL,PIK3C3,PIK3CG,MRAS,IRS2,PIK3R2,MAP2K1,ATM,PIK3C2G,FGFR2,RRAS2,SYK,PIK3R6,PIK3CD,PIK3CB
Production of Nitric Oxide and Reactive Oxygen Species in Macrophages	1.98	0.351	5.582	MAP2K4,MAP3K15,JAK1,MAPK1,ARG2,PIK3R4,SPI1,PPP1R14B,IKBKB,RHOB,PPP1R7,PIK3CG,IRS2,ATM,PPP1R14C,MAP3K9,PTPN6,APOM,TYK2,CREBBP,FGFR2,PPP1R11,PCYOX1,NFKB2,NCF1,RHOQ,PLCG2,PRKCD,PIK3R6,MAPK10,PIK3CD,FNBP1,RBP4,RAP1B,RELA,PIK3CA,APOF,RHOT2,PIK3R5,APOC2,JAK2,NFKB1,KLB,RHOH,LYZ,NFKBIA,PPP1R12A,PPP1R10,KL,PIK3C3,PRKCE,PPP2R2C,PIK3R2,STAT1,MAP2K1,MAP2K7,TNFRSF1A,PIK3C2G,IKBKE,PPP2R5A,RHOV,CAT,MAP3K8,PIK3C…
FLT3 Signaling in Hematopoietic Progenitor Cells	1.97	0.387	2.333	RAP1B,RAP2B,GAB2,PIK3CA,MAPK1,BAD,PIK3R5,HRAS,KRAS,PIK3R4,KLB,EP300,SHC1,MAP2K2,KL,PIK3CG,PIK3C3,CREB1,MRAS,IRS2,PIK3R2,STAT1,MAP2K1,ATM,CREBBP,PIK3C2G,FGFR2,STAT3,CREB5,INPP5D,ATF2,CBL,RRAS2,PIK3R6,PIK3CD,PIK3CB
Fc Epsilon RI Signaling	1.9	0.368	3.539	RAP1B,MAP2K4,RAP2B,RAC2,FYN,PIK3CA,MAPK1,PIK3R5,HRAS,KRAS,INPPL1,PIK3R4,OCRL,KLB,MAP2K2,KL,PIK3CG,PIK3C3,MRAS,PRKCE,IRS2,PIK3R2,MAP2K1,ATM,VAV2,MAP2K7,PIK3C2G,PLA2G1B,FGFR2,INPP5D,BTK,PLA2G6,PLA2G4A,RRAS2,INPP5F,SYNJ1,PRKCD,PLCG2,SYK,MAPK10,PIK3R6,VAV1,PIK3CB,PIK3CD,LCP2,PRKCB
CCR3 Signaling in Eosinophils	1.81	0.36	3	RAP2B,RAP1B,PIK3CA,PLCB2,CAMK4,MAPK1,RACK1,PIK3R5,HRAS,LIMK2,KRAS,PIK3R4,KLB,GNG7,MAP2K2,PPP1R12A,KL,PIK3CG,PIK3C3,MRAS,PLCB1,PRKCE,IRS2,PIK3R2,GNG5,MAP2K1,ATM,CFL1,PAK6,PIK3C2G,PLA2G1B,FGFR2,GNG3,GNG10,ROCK1,PLA2G6,PLA2G4A,PLCB4,RRAS2,PRKCD,ITPR3,PIK3R6,GNB2,PLCB3,PIK3CD,PAK5,PIK3CB,OPN1SW,PRKCB
B Cell Activating Factor Signaling	1.79	0.439	4.123	MAP2K4,RELA,MAP2K7,TRAF3,MAPK1,NFATC3,IKBKE,NFKB2,NFATC4,NFKB1,TRAF6,IKBKB,TRAF2,NFKBIA,MAPK10,NFATC2,ELP1,TNFSF13B
PKCθ Signaling in T Lymphocytes	1.62	0.345	4.243	CD247,MAP2K4,RAP2B,MAP3K15,RAC2,MAPK1,CD3E,NFATC3,HRAS,KRAS,PIK3R4,CACNG2,IKBKB,LCK,CAMK2D,PIK3CG,PPP3R1,MRAS,IRS2,ATM,CACNA1G,MAP3K9,CACNB1,FGFR2,NFKB2,MALT1,CARD11,PLCG2,PIK3R6,VAV1,PIK3CD,LCP2,RAP1B,CACNA1I,FYN,RELA,PIK3CA,CACNA2D2,PIK3R5,NFKB1,KLB,NFKBIA,KL,PIK3C3,CACNB2,PIK3R2,CACNA2D4,VAV2,PIK3C2G,IKBKE,NFATC4,RRAS2,BCL10,NFATC2,MAP3K8,PIK3CB,MAP3K3
Oncostatin M Signaling	1.57	0.425	2.668	RAP2B,RAP1B,IL6ST,JAK1,MAPK1,TYK2,HRAS,KRAS,JAK2,STAT3,SHC1,RRAS2,MAP2K2,MRAS,PLAU,STAT1,MAP2K1
Acute Phase Response Signaling	1.56	0.341	3.92	MAP2K4,RAP2B,SOCS3,ITIH3,MAPK1,SOCS6,HRAS,KRAS,RBP3,F2,FGG,IKBKB,MAP2K2,ITIH2,PIK3CG,MRAS,SERPINE1,IL1RAP,STAT3,NFKB2,HMOX2,CRABP1,C5,TRAF6,PIK3CD,CRABP2,RBP4,IL6ST,RAP1B,RELA,PIK3CA,C9,JAK2,NFKB1,NR3C1,HNF1A,HNRNPK,SERPIND1,IRAK1,SHC1,TRADD,NFKBIA,RBP2,SOCS2,PIK3R2,MAP2K1,AGT,HPX,MAP2K7,TNFRSF1A,MYD88,AHSG,SERPINF1,IKBKE,PLG,TRAF2,RRAS2,RIPK1,RBP7,PIK3CB
IL-6 Signaling	1.54	0.351	4.522	RAP1B,MAP2K4,IL6ST,RAP2B,RELA,SOCS3,PIK3CA,MAPK1,PIK3R5,HRAS,KRAS,JAK2,PIK3R4,NFKB1,KLB,SHC1,IKBKB,NFKBIA,MAP2K2,KL,PIK3CG,PIK3C3,MRAS,IRS2,PIK3R2,MAP2K1,IL1RAP,ATM,MAP2K7,TNFAIP6,TNFRSF1A,PIK3C2G,FGFR2,IKBKE,NFKB2,STAT3,TRAF6,TRAF2,RRAS2,MAPK10,PIK3R6,PIK3CB,PIK3CD,HSPB7,IL1RAPL1,MAP4K4,HSPB1
4-1BB Signaling in T Lymphocytes	1.48	0.438	3.606	MAP2K4,RELA,MAPK1,IKBKE,NFKB2,NFKB1,ATF2,IKBKB,TRAF2,NFKBIA,MAP2K2,MAPK10,ELP1,MAP2K1
Role of NFAT in Regulation of the Immune Response	1.43	0.333	4.082	CD247,RAP2B,PLCB2,MAPK1,CD3E,NFATC3,RACK1,HRAS,GSK3A,KRAS,PIK3R4,IKBKB,LCK,MAP2K2,PIK3CG,PPP3R1,MRAS,XPO1,PLCB1,IRS2,GSK3B,ATM,FGFR2,NFKB2,GNAZ,GNG3,ATF2,GNG10,PLCG2,SYK,ITPR3,GNB2,PIK3R6,RCAN3,PLCB3,PIK3CD,LCP2,RAP1B,RELA,FYN,PIK3CA,CAMK4,PIK3R5,NFKB1,KLB,GNG7,NFKBIA,KL,PIK3C3,PIK3R2,GNG5,MAP2K1,GNA12,PIK3C2G,IKBKE,NFATC4,BTK,PLCB4,RRAS2,MEF2D,NFATC2,ELP1,PIK3CB,GATA4
iNOS Signaling	1.36	0.4	3.5	RELA,JAK1,CAMK4,MAPK1,MYD88,CREBBP,TYK2,IKBKE,NFKB2,HMGA1,JAK2,NFKB1,IRAK1,TRAF6,IKBKB,NFKBIA,STAT1,IRAK4

## Sheet: Embryo vs post-hatch H.C.
Hypoxic Control
Ingenuity Canonical Pathways	-log(p-value)	Ratio	z-score	Molecules
B Cell Receptor Signaling	4.95	0.387	2.79	MAP2K4,RAP2B,GAB2,RAF1,MAP3K15,RAC2,BAD,NFATC3,HRAS,PDPK1,KRAS,MAP3K4,PIK3R4,BCL6,PTEN,PTPRC,IKBKB,CAMK2D,PPP3R1,MRAS,IRS2,GSK3B,ATM,ETS1,MAP3K9,PTPN6,PRKCQ,CFL1,CREBBP,FGFR2,NFKB2,MALT1,INPP5F,PTPN11,PLCG2,VAV1,PIK3CD,PIK3AP1,RAP1B,RELA,PTK2B,POU2F2,PIK3R5,ABL1,MAP3K5,NFKB1,KLB,OCRL,EP300,SHC1,JUN,AKT1,CARD10,KL,RPS6KB2,PIK3R2,MAP2K1,VAV2,APBB1IP,CSK,PIK3C2G,IKBKE,NFATC4,INPP5D,BTK,RRAS2,SYNJ1,D…
PI3K Signaling in B Lymphocytes	4.76	0.412	3.501	CD81,RAP2B,RAF1,PLCB2,NFATC3,HRAS,PDPK1,KRAS,PLEKHA3,PTEN,PTPRC,IKBKB,PLCE1,CAMK2D,PPP3R1,MRAS,PLCB1,IRS2,PLCL1,IL4R,ATF3,ITPR2,NFKB2,MALT1,CBL,PLCG2,ITPR3,PLCB3,VAV1,PIK3AP1,PIK3CD,RAP1B,RELA,FYN,PDIA3,ABL1,ATF6,NFKB1,JUN,AKT1,CARD10,PIK3R2,MAP2K1,VAV2,IKBKE,NFATC4,INPP5D,BTK,PLCB4,RRAS2,DAPP1,BCL10,NFATC2,PIK3CB,PLEKHA1,PLEKHA2
NF-κB Signaling	4.71	0.385	5.259	RAP2B,RAF1,TRAF3,BMP4,HRAS,KRAS,PIK3R4,TGFBR2,IKBKB,LCK,MRAS,TDP2,IRS2,GSK3B,TNFSF13B,ATM,PDGFRB,PRKCQ,HDAC2,CREBBP,FGFR2,MALT1,NFKB2,TRAF6,PTPN11,CARD11,PLCG2,PRKACA,PIK3CD,INSR,FGFRL1,RAP1B,RELA,BMP2,PIK3R5,NFKB1,KLB,EP300,IRAK1,TANK,TRADD,AKT1,CARD10,KL,BMPR1A,PDGFRA,IGF1R,TLR3,PIK3R2,EGFR,FLT1,TNFRSF1A,MYD88,RELB,PIK3C2G,TNFRSF11A,IGF2R,TRAF2,RRAS2,NTRK2,RIPK1,GHR,TLR5,NTRK3,BCL10,PELI1,MAP3K…
Prolactin Signaling	4.61	0.449	2.667	RAP1B,RAP2B,RAF1,FYN,SOCS3,PIK3R5,HRAS,PDPK1,KRAS,JAK2,PIK3R4,NR3C1,KLB,EP300,MYC,SHC1,JUN,KL,MRAS,SOCS2,IRS2,PIK3R2,PRLR,STAT1,MAP2K1,ATM,PRKCQ,CREBBP,PIK3C2G,FGFR2,STAT3,RRAS2,PTPN11,PRKCD,PLCG2,NMI,PIK3CD,PIK3CB,TCF7,SOCS5
IL-3 Signaling	3.46	0.416	1.48	RAP1B,RAP2B,GAB2,RAF1,RAPGEF1,JAK1,BAD,PIK3R5,HRAS,KRAS,JAK2,PIK3R4,KLB,SHC1,PAK1,AKT1,JUN,KL,PPP3R1,MRAS,IRS2,PIK3R2,STAT1,MAP2K1,ATM,PTPN6,PRKCQ,CRKL,PIK3C2G,FGFR2,STAT3,INPP5D,RRAS2,PTPN11,PRKCD,PIK3CD,PIK3CB
IL-9 Signaling	3.41	0.489	3.13	RELA,SOCS3,JAK1,PIK3C2G,PIK3R5,FGFR2,STAT3,NFKB2,NFKB1,PIK3R4,KLB,PTPN11,KL,CISH,SOCS2,PIK3CD,PIK3CB,IRS2,PIK3R2,STAT1,JAK3,ATM
IL-8 Signaling	2.95	0.345	4.914	MAP2K4,RAP2B,RAF1,RAC2,PLD2,PLCB2,HRAS,LIMK2,KRAS,PIK3R4,CCND1,NOX1,ITGB3,LIMK1,RAB11FIP2,IKBKB,MRAS,VEGFD,IRS2,ATM,PRKCQ,PLD3,FGFR2,MMP2,GNG3,GNG10,TRAF6,ARRB2,RHOQ,PTPN11,PRKCD,GNB2,PIK3CD,RAP1B,RELA,NAPEPLD,PTK2B,RHOT2,PIK3R5,NFKB1,IQGAP1,KLB,PDGFC,RHOH,GNG7,IRAK1,JUN,AKT1,RHOT1,KL,PIK3R2,MAP2K1,VASP,EGFR,GNG4,VCAM1,FLT1,PIK3C2G,IKBKE,PLD4,ROCK1,ITGB2,RHOV,RRAS2,PAK2,PIK3CB,PTGS2,KDR,IRAK4,MMP9
Production of Nitric Oxide and Reactive Oxygen Species in Macrophages	2.87	0.345	4.5	MAP2K4,MAP3K15,JAK1,PPP2R5B,ARG2,MAP3K4,PIK3R4,SPI1,PPP1R14B,IKBKB,PPP1R7,IRS2,ATM,MAP3K9,PTPN6,PRKCQ,APOM,TYK2,CREBBP,FGFR2,PPP1R11,PCYOX1,NCF4,NFKB2,NCF1,RHOQ,PTPN11,PLCG2,PRKCD,PIK3CD,IRF8,RBP4,RAP1B,RELA,APOA4,APOF,RHOT2,PIK3R5,APOC2,MAP3K5,JAK2,NFKB1,KLB,RHOH,LYZ,JUN,AKT1,PPP1R12A,PPP1R10,RHOT1,KL,PPP2R2C,PIK3R2,STAT1,MAP2K1,TNFRSF1A,PIK3C2G,IKBKE,PPP2R5A,RHOV,CAT,MAP3K8,PIK3CB,JAK3,MAP3K3,P…
NF-κB Activation by Viruses	2.71	0.387	3.667	RAP1B,RAP2B,RELA,RAF1,PIK3R5,HRAS,KRAS,PIK3R4,NFKB1,KLB,ITGB3,IKBKB,ITGA3,LCK,AKT1,KL,MRAS,IRS2,PIK3R2,ATM,ITGB1,PRKCQ,ITGA2,TBP,PIK3C2G,FGFR2,IKBKE,NFKB2,ITGB2,TRAF2,RIPK1,RRAS2,PTPN11,PRKCD,PIK3CD,PIK3CB
PKCθ Signaling in T Lymphocytes	2.54	0.345	3.857	CD247,MAP2K4,RAP2B,MAP3K15,RAC2,CACNA1S,CD3E,NFATC3,HRAS,KRAS,MAP3K4,PIK3R4,CACNG2,IKBKB,LCK,CAMK2D,PPP3R1,MRAS,IRS2,ATM,CACNA1G,MAP3K9,CACNB1,PRKCQ,FGFR2,NFKB2,MALT1,CACNG3,POU2F1,PTPN11,CARD11,PLCG2,VAV1,PIK3CD,LCP2,RAP1B,CACNA1I,RELA,FYN,CACNG4,PIK3R5,MAP3K5,NFKB1,KLB,JUN,KL,PIK3R2,VAV2,PIK3C2G,IKBKE,NFATC4,RRAS2,BCL10,NFATC2,MAP3K8,PIK3CB,MAP3K3
GM-CSF Signaling	2.52	0.392	1.826	RAP1B,RAP2B,RAF1,PIK3R5,HRAS,KRAS,JAK2,PIK3R4,CCND1,KLB,SHC1,CAMK2D,AKT1,KL,PPP3R1,CISH,MRAS,HCK,IRS2,PIK3R2,STAT1,MAP2K1,ATM,ETS1,PIK3C2G,FGFR2,STAT3,RRAS2,PTPN11,PIK3CD,PIK3CB
CNTF Signaling	2.47	0.4	3.024	RAP1B,IL6ST,RAP2B,RAF1,JAK1,PIK3R5,HRAS,KRAS,JAK2,PIK3R4,KLB,AKT1,KL,MRAS,RPS6KB2,IRS2,PIK3R2,STAT1,MAP2K1,ATM,TYK2,PIK3C2G,FGFR2,STAT3,RRAS2,PTPN11,PIK3CD,PIK3CB
Fcγ Receptor-mediated Phagocytosis in Macrophages and Monocytes	2.42	0.376	2.535	GAB2,RAC2,FYN,PLD2,NAPEPLD,PTK2B,PTEN,NCK2,ARF6,PAK1,ACTR3,AKT1,EZR,HCK,RPS6KB2,PIK3R2,VASP,VAV2,PLD3,PRKCQ,ACTB,PIK3C2G,FYB1,INPP5D,PLD4,NCF1,CBL,TLN2,ACTA2,WAS,PRKCD,ARPC2,RAB11A,VAV1,LCP2
IL-17A Signaling in Airway Cells	2.31	0.385	4.271	MAP2K4,RELA,JAK1,PIK3R5,JAK2,IL17RA,NFKB1,PIK3R4,KLB,PTEN,IKBKB,AKT1,TRAF3IP2,KL,IRS2,PIK3R2,GSK3B,MAP2K1,ATM,TYK2,PIK3C2G,FGFR2,IKBKE,NFKB2,STAT3,TRAF6,PTPN11,PIK3CD,PIK3CB,JAK3
Leukocyte Extravasation Signaling	2.27	0.327	4.131	MAP2K4,RAC2,CLDN19,WASL,CXCL12,MAP3K4,PIK3R4,MMP24,NOX1,ITGB3,CTNNA2,ITGA3,TXK,EZR,ARHGAP12,IRS2,ATM,TIMP2,PRKCQ,CRKL,FGFR2,MMP2,NCF4,NCF1,CLDN12,ACTA2,PTPN11,JAM3,PLCG2,PRKCD,VAV1,PIK3CD,CTTN,RAP1B,CLDN15,PTK2B,MMP14,PIK3R5,ABL1,RAPGEF4,KLB,RHOH,KL,PIK3R2,VASP,ACTN1,ITGB1,VAV2,VCAM1,MMP28,CXCR4,ACTB,ITGA2,ARHGAP4,PIK3C2G,SELPLG,BTK,ROCK1,ITGB2,WIPF1,EDIL3,WAS,CLDN1,RASGRP1,PIK3CB,MMP9,ARHGAP8/PR…
FcγRIIB Signaling in B Lymphocytes	2.26	0.376	1.8	RAP1B,MAP2K4,CACNA1I,RAP2B,CACNA1S,CACNG4,PIK3R5,HRAS,PDPK1,KRAS,PIK3R4,KLB,CACNG2,SHC1,AKT1,KL,MRAS,IRS2,PIK3R2,ATM,CACNA1G,CACNB1,PIK3C2G,FGFR2,INPP5D,CACNG3,BTK,RRAS2,PTPN11,PLCG2,PIK3CD,PIK3CB
fMLP Signaling in Neutrophils	2.21	0.349	3.904	RAP1B,RAP2B,RELA,RAF1,PLCB2,NFATC3,PIK3R5,HRAS,KRAS,PIK3R4,NFKB1,KLB,GNG7,NOX1,ACTR3,KL,PPP3R1,MRAS,PLCB1,IRS2,PIK3R2,MAP2K1,ATM,GNG4,PRKCQ,ITPR2,PIK3C2G,FGFR2,NFKB2,GNG3,NFATC4,GNG10,PLCB4,NCF1,RRAS2,PTPN11,WAS,PRKCD,ARPC2,ITPR3,GNB2,NFATC2,PLCB3,PIK3CB,PIK3CD
IL-2 Signaling	2.15	0.386	2.746	RAP1B,RAP2B,RAF1,JAK1,PTK2B,PIK3R5,HRAS,KRAS,PIK3R4,KLB,SHC1,LCK,AKT1,JUN,KL,MRAS,IRS2,PIK3R2,MAP2K1,ATM,PIK3C2G,FGFR2,RRAS2,PTPN11,PIK3CD,PIK3CB,JAK3
Macropinocytosis Signaling	2.09	0.368	1.8	RAP1B,RAP2B,PIK3R5,HRAS,KRAS,PIK3R4,PDGFC,KLB,ITGB3,ARF6,PAK1,KL,MRAS,IRS2,ITGB4,PIK3R2,ATM,ITGB1,PRKCQ,PIK3C2G,FGFR2,MET,ITGB2,RRAS2,PTPN11,ABI1,PRKCD,PLCG2,PIK3CD,PIK3CB,ITGB6,PDGFD
CD28 Signaling in T Helper Cells	2.01	0.341	4.117	CD247,MAP2K4,RELA,FYN,CD3E,NFATC3,PIK3R5,PDPK1,PIK3R4,NFKB1,KLB,PTPRC,IKBKB,PAK1,LCK,ACTR3,AKT1,JUN,KL,PPP3R1,IRS2,PIK3R2,MAP2K1,ATM,PTPN6,PRKCQ,ITPR2,CSK,PIK3C2G,FGFR2,IKBKE,NFKB2,MALT1,NFATC4,PTPN11,CARD11,WAS,BCL10,ARPC2,ITPR3,NFATC2,VAV1,PIK3CB,PIK3CD,LCP2
Oncostatin M Signaling	1.99	0.425	2.668	RAP2B,RAP1B,IL6ST,RAF1,JAK1,TYK2,HRAS,KRAS,JAK2,STAT3,SHC1,RRAS2,MRAS,PLAU,STAT1,JAK3,MAP2K1
iCOS-iCOSL Signaling in T Helper Cells	1.92	0.341	2.744	CD247,GAB2,RELA,BAD,CD3E,NFATC3,PIK3R5,PDPK1,PLEKHA3,NFKB1,PIK3R4,KLB,PTEN,PTPRC,SHC1,IKBKB,LCK,CAMK2D,AKT1,KL,PPP3R1,IRS2,PIK3R2,ATM,PRKCQ,ITPR2,CSK,PIK3C2G,FGFR2,IKBKE,NFKB2,NFATC4,INPP5D,PTPN11,ITPR3,NFATC2,VAV1,PIK3CB,PIK3CD,PLEKHA2,PLEKHA1,LCP2
TNFR1 Signaling	1.91	0.4	1.789	MAP2K4,RELA,CASP3,PAK6,TNFRSF1A,IKBKE,NFKB2,NFKB1,TANK,CASP6,IKBKB,TRADD,TRAF2,PAK1,RIPK1,MADD,JUN,CASP9,PAK2,PAK5
CCR3 Signaling in Eosinophils	1.77	0.331	1.915	RAP1B,RAP2B,RAF1,PLCB2,PIK3R5,HRAS,LIMK2,KRAS,PIK3R4,KLB,GNG7,LIMK1,PAK1,PPP1R12A,KL,MRAS,PLCB1,IRS2,PIK3R2,MAP2K1,PLA2G12A,ATM,GNG4,PRKCQ,PAK6,CFL1,ITPR2,PLA2G1B,PIK3C2G,FGFR2,GNG3,GNG10,ROCK1,PLA2G4A,PLCB4,RRAS2,PTPN11,PRKCD,ITPR3,PAK2,GNB2,PLCB3,PIK3CB,PAK5,PIK3CD
Acute Phase Response Signaling	1.71	0.318	3.13	MAP2K4,RAP2B,RAF1,SOCS3,ITIH3,HRAS,PDPK1,KRAS,RBP3,F2,FGG,IKBKB,ITIH2,MRAS,FGB,IL1RAP,STAT3,NFKB2,C5,TRAF6,PTPN11,PIK3CD,CRABP2,SOCS5,RBP4,HAMP,RAP1B,IL6ST,RELA,JAK2,MAP3K5,NFKB1,NR3C1,HNF1A,HNRNPK,SERPIND1,IRAK1,SHC1,TRADD,JUN,AKT1,RBP2,SOCS2,PIK3R2,MAP2K1,AGT,HPX,TNFRSF1A,MYD88,SERPINF1,IKBKE,PLG,TRAF2,RIPK1,RRAS2,PIK3CB
LPS-stimulated MAPK Signaling	1.64	0.344	2.694	RAP1B,MAP2K4,RAP2B,RAF1,RELA,SRF,PIK3R5,HRAS,KRAS,MAP3K5,NFKB1,PIK3R4,KLB,IKBKB,PAK1,JUN,KL,MRAS,IRS2,PIK3R2,MAP2K1,ATM,PRKCQ,PIK3C2G,FGFR2,IKBKE,NFKB2,RRAS2,PTPN11,PRKCD,PIK3CD,PIK3CB
iNOS Signaling	1.45	0.378	3.5	RELA,JAK1,MYD88,CREBBP,TYK2,IKBKE,NFKB2,HMGA1,JAK2,NFKB1,IRAK1,TRAF6,IKBKB,JUN,STAT1,JAK3,IRAK4
CXCR4 Signaling	1.43	0.31	2.309	MAP2K4,RAP2B,RAF1,PLCB2,CXCL12,HRAS,KRAS,PIK3R4,PAK1,MRAS,PLCB1,IRS2,MYL3,ATM,PRKCQ,ITPR2,FGFR2,GNAZ,GNG3,GNG10,RHOQ,PTPN11,PRKCD,ITPR3,GNB2,PLCB3,PAK5,PIK3CD,RAP1B,RHOT2,PIK3R5,KLB,RHOH,GNG7,JUN,AKT1,KL,RHOT1,PIK3R2,ADCY8,MAP2K1,GNG4,ADCY2,PAK6,CXCR4,ADCY3,PIK3C2G,ROCK1,PLCB4,RHOV,RRAS2,PAK2,PIK3CB
CD40 Signaling	1.42	0.342	3.922	MAP2K4,RELA,TRAF3,PIK3R5,NFKB1,PIK3R4,KLB,TANK,IKBKB,JUN,KL,IRS2,PIK3R2,MAP2K1,ATM,PIK3C2G,FGFR2,IKBKE,STAT3,NFKB2,TRAF6,TRAF2,PTPN11,PIK3CD,PIK3CB,PTGS2,JAK3
FLT3 Signaling in Hematopoietic Progenitor Cells	1.42	0.333	0.898	RAP1B,RAP2B,GAB2,RAF1,BAD,PIK3R5,HRAS,PDPK1,KRAS,PIK3R4,KLB,EP300,SHC1,AKT1,KL,MRAS,IRS2,PIK3R2,STAT1,MAP2K1,ATM,CREBBP,PIK3C2G,FGFR2,STAT3,INPP5D,CBL,RRAS2,PTPN11,PIK3CD,PIK3CB
Role of NFAT in Regulation of the Immune Response	1.32	0.302	3.464	CD247,RAP2B,RAF1,PLCB2,CD3E,NFATC3,HRAS,KRAS,PIK3R4,IKBKB,LCK,PPP3R1,MRAS,XPO1,PLCB1,IRS2,GSK3B,ATM,PRKCQ,ITPR2,FGFR2,NFKB2,GNAZ,GNG3,GNG10,MEF2B,PTPN11,PLCG2,ITPR3,GNB2,RCAN3,PLCB3,PIK3CD,LCP2,RAP1B,RELA,FYN,PIK3R5,NFKB1,KLB,GNG7,JUN,AKT1,KL,PIK3R2,MAP2K1,ORAI1,GNG4,PIK3C2G,IKBKE,NFATC4,BTK,PLCB4,RRAS2,NFATC2,MEF2C,PIK3CB,GATA4
IL-6 Signaling	1.31	0.313	3.395	RAP1B,MAP2K4,IL6ST,RAP2B,RELA,RAF1,SOCS3,SRF,PIK3R5,HRAS,KRAS,JAK2,PIK3R4,NFKB1,KLB,SHC1,IKBKB,AKT1,JUN,KL,MRAS,IRS2,PIK3R2,MAP2K1,IL1RAP,ATM,TNFAIP6,TNFRSF1A,PIK3C2G,FGFR2,IKBKE,NFKB2,STAT3,TRAF6,TRAF2,RRAS2,PTPN11,PIK3CD,PIK3CB,HSPB7,IL1RAPL1,HSPB1

## Sheet: Embryo vs post-hatch H.O.
Hypoxic Oil
Ingenuity Canonical Pathways	-log(p-value)	Ratio	z-score	Molecules
NF-κB Signaling	3.77	0.396	4.714	RAP2B,BMP4,TAB2,HRAS,PIK3R4,TGFBR2,IKBKB,LCK,TDP2,IRS2,LTBR,GSK3B,TNFSF13B,ATM,PDGFRB,PRKCQ,HDAC2,CREBBP,TBK1,MALT1,NFKB2,TAB3,TRAF6,GAB1,CARD11,PLCG2,PRKACA,PIK3R6,PIK3CD,FGFRL1,RAP1B,RELA,NFKBIE,BMP2,PIK3R5,KLB,EP300,IRAK1,TANK,BRAF,TRADD,NFKBIA,AKT1,CARD10,KL,BMPR1A,PDGFRA,IGF1R,TLR3,PIK3R2,EGFR,FLT1,TNFRSF1A,MYD88,RELB,PIK3C2G,MAPK8,TNFRSF11A,IGF2R,TRAF2,RRAS2,NTRK2,RIPK1,GHR,TLR5,NTRK3,BCL10…
PI3K Signaling in B Lymphocytes	3.51	0.412	3.781	CD81,RAP2B,PLCB2,MAPK1,NFATC3,HRAS,PLEKHA3,PTEN,PTPRC,IKBKB,PLCE1,CAMK2D,MAP2K2,PPP3R1,ATF4,PLCB1,IRS2,PLCL1,IL4R,ATF3,ITPR2,NFKB2,MALT1,CBL,PLCG2,ITPR3,PLCB3,VAV1,PIK3AP1,PIK3CD,RAP1B,FYN,RELA,PDIA3,NFKBIE,ABL1,NFKBIA,JUN,AKT1,CARD10,PIK3R2,MAP2K1,VAV2,CHP1,IKBKE,INPP5D,BTK,CALM1 (includes others),PLCB4,RRAS2,DAPP1,BCL10,NFATC2,PLEKHA1,PLEKHA2,PRKCB
B Cell Receptor Signaling	3.44	0.387	2.224	RAP2B,GAB2,MAP3K15,RAC2,MAPK1,BAD,NFATC3,HRAS,MAP3K4,PIK3R4,BCL6,PTEN,PTPRC,PAX5,IKBKB,MAP3K10,CAMK2D,MAP2K2,PPP3R1,ATF4,IRS2,GSK3B,ATM,ETS1,MAP3K9,PTPN6,PRKCQ,CFL1,CREBBP,MALT1,NFKB2,INPP5F,GAB1,PLCG2,PIK3R6,VAV1,PIK3AP1,PIK3CD,RAP1B,RELA,PTK2B,POU2F2,NFKBIE,PIK3R5,ABL1,INPPL1,MAP3K5,KLB,EP300,SHC1,MTOR,NFKBIA,JUN,AKT1,CARD10,KL,PIK3R2,MAP2K1,VAV2,APBB1IP,CSK,PIK3C2G,MAPK8,IKBKE,INPP5D,BTK,CALM1…
IL-8 Signaling	2.39	0.36	5.093	RAP2B,RAC2,PLD2,PLCB2,MAPK1,RACK1,HRAS,PIK3R4,CCND1,NOX1,ITGB3,LIMK1,IKBKB,GNB3,MAP2K2,RHOB,VEGFD,IRS2,ATM,NOX4,PRKCQ,PLD3,MMP2,GNG3,TRAF6,ARRB2,GAB1,PRKCD,PIK3R6,MAPK10,GNB2,PIK3CD,RAP1B,RELA,NAPEPLD,PTK2B,RHOT2,PIK3R5,IQGAP1,KLB,PDGFC,RHOH,GNG7,IRAK1,BRAF,HMOX1,MTOR,JUN,AKT1,RHOT1,KL,PIK3R2,MAP2K1,VASP,EGFR,GNG4,VCAM1,FLT1,GNA12,PIK3C2G,MAPK8,IKBKE,PLD4,ROCK1,ITGB2,RHOV,RRAS2,PAK2,PTGS2,KDR,IRA…
IL-3 Signaling	2.32	0.404	2	RAP1B,RAP2B,GAB2,RAPGEF1,JAK1,MAPK1,BAD,PIK3R5,HRAS,PIK3R4,KLB,SHC1,PAK1,AKT1,JUN,MAP2K2,KL,PPP3R1,IRS2,PIK3R2,STAT1,MAP2K1,ATM,PTPN6,PRKCQ,CRKL,CHP1,PIK3C2G,STAT3,INPP5D,RRAS2,GAB1,PRKCD,PIK3R6,PIK3CD,PRKCB
Prolactin Signaling	2.32	0.404	3.182	RAP1B,RAP2B,FYN,SOCS3,MAPK1,PIK3R5,HRAS,PIK3R4,NR3C1,KLB,EP300,MYC,SHC1,JUN,MAP2K2,KL,SOCS2,IRS2,PIK3R2,PRLR,STAT1,MAP2K1,ATM,PRKCQ,CREBBP,PIK3C2G,STAT3,RRAS2,GAB1,PRKCD,PLCG2,PIK3R6,NMI,PIK3CD,TCF7,PRKCB
IL-17A Signaling in Airway Cells	2.23	0.41	3.053	RELA,JAK1,MAPK1,NFKBIE,PIK3R5,IL17RA,PIK3R4,KLB,PTEN,IKBKB,NFKBIA,AKT1,TRAF3IP2,MAP2K2,KL,IRS2,PIK3R2,GSK3B,MAP2K1,ATM,TYK2,MAPK8,PIK3C2G,IKBKE,NFKB2,STAT3,TRAF6,GAB1,MAPK10,PIK3R6,PIK3CD,JAK3
TNFR1 Signaling	2.09	0.44	1.706	RELA,CASP3,PAK6,TNFRSF1A,NFKBIE,MAPK8,IKBKE,NFKB2,TANK,CASP6,IKBKB,TRADD,TRAF2,PAK1,RIPK1,MADD,JUN,NFKBIA,CASP2,PAK2,PAK5,CASP7
IL-9 Signaling	2	0.444	2.828	RELA,SOCS3,JAK1,PIK3C2G,PIK3R5,STAT3,NFKB2,PIK3R4,KLB,GAB1,KL,CISH,PIK3R6,SOCS2,PIK3CD,IRS2,PIK3R2,STAT1,JAK3,ATM
PKCθ Signaling in T Lymphocytes	1.98	0.358	3.857	CD247,RAP2B,MAP3K15,RAC2,CACNA1S,MAPK1,CD3E,NFATC3,HRAS,MAP3K4,PIK3R4,CACNG2,IKBKB,MAP3K10,LCK,CAMK2D,PPP3R1,IRS2,ATM,CACNA1G,MAP3K9,CACNB1,PRKCQ,MALT1,NFKB2,POU2F1,GAB1,CARD11,PLCG2,PIK3R6,VAV1,PIK3CD,LCP2,RAP1B,CACNA1I,RELA,FYN,CACNG4,NFKBIE,PIK3R5,MAP3K5,KLB,CACNA1F,NFKBIA,JUN,KL,CACNB2,PIK3R2,VAV2,CACNA1D,CHP1,MAPK8,PIK3C2G,IKBKE,RRAS2,BCL10,NFATC2,MAP3K8,MAP3K3
Production of Nitric Oxide and Reactive Oxygen Species in Macrophages	1.81	0.345	4.5	MAP3K15,JAK1,MAPK1,PPP2R5B,ARG2,MAP3K4,PIK3R4,SPI1,PPP1R14B,IKBKB,MAP3K10,RHOB,PPP1R7,IRS2,ATM,PPP1R14C,MAP3K9,PTPN6,PRKCQ,APOM,TYK2,CREBBP,PPP1R11,PCYOX1,NCF4,NFKB2,GAB1,PLCG2,PRKCD,PIK3R6,MAPK10,PIK3CD,IRF8,RBP4,RAP1B,RELA,APOF,NFKBIE,RHOT2,PIK3R5,MAP3K5,KLB,RHOH,LYZ,NFKBIA,JUN,AKT1,PPP1R12A,PPP1R10,RHOT1,KL,PPP2R2C,PIK3R2,STAT1,MAP2K1,TNFRSF1A,PIK3C2G,MAPK8,IKBKE,RHOV,CAT,MAP3K8,JAK3,MAP3K3,PP…
NF-κB Activation by Viruses	1.72	0.376	4.226	RAP1B,RAP2B,RELA,MAPK1,NFKBIE,PIK3R5,HRAS,PIK3R4,KLB,ITGB3,IKBKB,LCK,NFKBIA,AKT1,KL,IRS2,PIK3R2,ATM,ITGB1,PRKCQ,ITGA2,TBP,PIK3C2G,IKBKE,NFKB2,ITGB2,TRAF2,RIPK1,RRAS2,GAB1,PRKCD,PIK3R6,ITGA1,PIK3CD,PRKCB
iNOS Signaling	1.66	0.422	3.638	RELA,JAK1,MAPK1,MYD88,NFKBIE,CREBBP,TYK2,IKBKE,NFKB2,HMGA1,IRAK1,TRAF6,CALM1 (includes others),IKBKB,JUN,NFKBIA,STAT1,JAK3,IRAK4
Leukocyte Extravasation Signaling	1.62	0.336	3.969	RAC2,MAPK1,CLDN19,WASL,CXCL12,MAP3K4,PIK3R4,MMP24,NOX1,ITGB3,CTNNA2,TXK,MAP2K2,EZR,ARHGAP12,IRS2,ATM,TIMP2,PRKCQ,CRKL,MMP2,NCF4,CLDN12,ACTA2,GAB1,JAM3,PLCG2,PRKCD,PIK3R6,MAPK10,ITGA1,PIK3CD,VAV1,ACTN4,CTTN,RAP1B,CLDN15,PTK2B,CLDN20,MMP14,PIK3R5,ABL1,RAPGEF4,KLB,RHOH,KL,SIPA1,PIK3R2,VASP,ITGB1,VAV2,ARHGAP6,VCAM1,MMP28,CXCR4,ACTB,ITGA2,ARHGAP4,PIK3C2G,MAPK8,SELPLG,BTK,ROCK1,ITGB2,WIPF1,WAS,CLDN1,RA…
GM-CSF Signaling	1.6	0.38	2.043	RAP1B,RAP2B,MAPK1,RACK1,PIK3R5,HRAS,PIK3R4,KLB,CCND1,SHC1,CAMK2D,AKT1,MAP2K2,KL,PPP3R1,CISH,HCK,IRS2,PIK3R2,STAT1,MAP2K1,ATM,ETS1,PIK3C2G,STAT3,RRAS2,GAB1,PIK3R6,PIK3CD,PRKCB
Fcγ Receptor-mediated Phagocytosis in Macrophages and Monocytes	1.5	0.366	2.744	GAB2,RAC2,FYN,PLD2,NAPEPLD,MAPK1,PTK2B,PTEN,NCK2,HMOX1,PAK1,AKT1,EZR,HCK,PIK3R2,VASP,VAV2,PLD3,PRKCQ,ACTB,PIK3C2G,FYB1,INPP5D,PLD4,PLA2G6,CBL,TLN2,ACTA2,WAS,PRKCD,RAB11A,VAV1,LCP2,PRKCB
4-1BB Signaling in T Lymphocytes	1.48	0.438	2.309	RELA,MAPK1,NFKBIE,MAPK8,IKBKE,MAP3K5,NFKB2,IKBKB,TRAF2,JUN,NFKBIA,MAP2K2,MAPK10,MAP2K1
CD27 Signaling in Lymphocytes	1.46	0.396	1.414	MAP3K15,MAP3K9,RELA,CASP3,NFKBIE,MAPK8,IKBKE,MAP3K4,MAP3K5,NFKB2,IKBKB,MAP3K10,TRAF2,JUN,NFKBIA,MAP2K2,MAPK10,MAP3K8,CD27,MAP3K3,MAP2K1
fMLP Signaling in Neutrophils	1.46	0.349	3.592	RAP1B,RAP2B,RELA,PLCB2,MAPK1,NFATC3,NFKBIE,RACK1,PIK3R5,HRAS,PIK3R4,KLB,GNG7,NOX1,GNB3,NFKBIA,MAP2K2,KL,PPP3R1,PLCB1,IRS2,PIK3R2,MAP2K1,ATM,GNG4,NOX4,PRKCQ,ITPR2,CHP1,PIK3C2G,NFKB2,GNG3,CALM1 (includes others),PLCB4,RRAS2,GAB1,WAS,PRKCD,ITPR3,GNB2,PIK3R6,NFATC2,PLCB3,PIK3CD,PRKCB
FcγRIIB Signaling in B Lymphocytes	1.4	0.365	1.706	RAP1B,CACNA1I,RAP2B,CACNA1S,CACNG4,PIK3R5,HRAS,PIK3R4,KLB,CACNG2,CACNA1F,SHC1,AKT1,KL,CACNB2,IRS2,PIK3R2,ATM,CACNA1G,CACNB1,CACNA1D,MAPK8,PIK3C2G,INPP5D,BTK,RRAS2,GAB1,PLCG2,MAPK10,PIK3R6,PIK3CD
CD40 Signaling	1.37	0.367	2.646	RELA,MAPK1,NFKBIE,PIK3R5,PIK3R4,KLB,TANK,IKBKB,NFKBIA,JUN,MAP2K2,KL,IRS2,PIK3R2,MAP2K1,ATM,MAPK8,PIK3C2G,IKBKE,STAT3,NFKB2,TRAF6,TRAF2,GAB1,MAPK10,PIK3R6,PIK3CD,PTGS2,JAK3
IL-2 Signaling	1.34	0.371	3.266	RAP1B,RAP2B,JAK1,MAPK1,PTK2B,PIK3C2G,PIK3R5,MAPK8,HRAS,PIK3R4,KLB,SHC1,LCK,RRAS2,JUN,AKT1,MAP2K2,GAB1,KL,PIK3R6,IRS2,PIK3CD,PIK3R2,JAK3,MAP2K1,ATM
CXCR4 Signaling	1.33	0.333	2.941	RAP2B,PLCB2,MAPK1,RACK1,CXCL12,HRAS,PIK3R4,PAK1,GNB3,MAP2K2,RHOB,PLCB1,IRS2,MYL3,ATM,PRKCQ,ITPR2,GNAZ,GNG3,ADCY9,GAB1,PRKCD,ITPR3,GNB2,PIK3R6,MAPK10,PLCB3,PAK5,PIK3CD,RAP1B,RHOT2,PIK3R5,KLB,RHOH,GNG7,JUN,AKT1,KL,RHOT1,PIK3R2,ADCY8,MAP2K1,GNG4,ADCY2,PAK6,CXCR4,MYLPF,GNA12,ADCY3,MAPK8,PIK3C2G,ROCK1,PLCB4,RHOV,RRAS2,PAK2,PRKCB

## Sheet: Post-larval vs post-hatch N.C.
Normoxic Control
Ingenuity Canonical Pathways	-log(p-value)	Ratio	z-score	Molecules
IL-9 Signaling	3.08	0.311	1.732	SOCS3,RELA,JAK1,FGFR2,STAT3,PIK3R4,GAB1,KL,CISH,PIK3R6,SOCS2,IRS2,PIK3CB,STAT1
Prolactin Signaling	2.22	0.225	1.606	RAP2B,FYN,SOCS3,PLCG1,FGFR2,SOCS4,STAT3,PIK3R4,MYC,GAB1,KL,PLCG2,PIK3R6,SOCS2,NMI,IRS2,PIK3CB,PRLR,STAT1,PRKCB
GM-CSF Signaling	1.78	0.215	0.728	ETS1,RAP2B,FGFR2,STAT3,PIK3R4,CCND1,CAMK2D,GAB1,PIM1,KL,CISH,HCK,PIK3R6,IRS2,PIK3CB,STAT1,PRKCB

## Sheet: Post-larval vs post-hatch N.O.
Normoxic Oil
Ingenuity Canonical Pathways	-log(p-value)	Ratio	z-score	Molecules
PI3K Signaling in B Lymphocytes	5.52	0.346	2.949	RAP2B,RELA,FYN,MAPK1,PDIA3,NFKBIE,ABL1,HRAS,PDPK1,ATF6,NFKB1,PLCH1,PRKCZ,IKBKB,NFKBIA,PLCE1,CAMK2D,AKT1,JUN,MAP2K2,CARD10,PIK3CG,MRAS,ATF4,PLCB1,IRS2,PIK3R2,MAP2K1,VAV2,ATF3,ITPR2,PLCG1,NFKB2,NFATC4,MALT1,INPP5D,CBL,PRKCI,DAPP1,PLCG2,ITPR3,NFATC2,PLCB3,PIK3CB,PIK3CD,PIK3AP1,PRKCB
CXCR4 Signaling	5.24	0.322	1.414	RAP2B,MAPK1,RACK1,CXCL12,HRAS,GNB4,GNB3,MAP2K2,RHOB,PIK3CG,MRAS,PLCB1,IRS2,MYL3,ITPR2,GNG3,MYL7,RHOQ,RND3,GAB1,ITPR3,GNB2,PIK3R6,MAPK10,PLCB3,PAK5,PIK3CD,OPN1SW,PIK3R5,BCAR1,RHOH,PRKCZ,JUN,AKT1,KL,PIK3R2,ADCY8,MAP2K1,GNG4,PAK4,ADCY2,PXN,PAK6,PIK3C2A,CXCR4,GRB2,MYLPF,EGR1,ADCY3,PIK3C2G,RHOV,PRKCI,PIK3CB,ADCY7,PRKCB
fMLP Signaling in Neutrophils	5.04	0.341	2.082	RAP2B,RELA,MAPK1,NFKBIE,RACK1,ARPC5,PIK3R5,HRAS,NFKB1,NOX1,PRKCZ,GNB4,GNB3,NFKBIA,MAP2K2,KL,PIK3CG,MRAS,ARPC3,PLCB1,IRS2,PIK3R2,MAP2K1,GNG4,PIK3C2A,ITPR2,GRB2,PIK3C2G,NFKB2,NFATC4,GNG3,NCF1,PRKCI,GAB1,ARPC2,ITPR3,GNB2,PIK3R6,NFATC2,PLCB3,PIK3CB,PIK3CD,OPN1SW,PRKCB
FcγRIIB Signaling in B Lymphocytes	4.81	0.376	1.964	CACNA1I,RAP2B,CACNA1S,CACNA2D2,CACNA1H,PIK3R5,HRAS,PDPK1,CACNG2,CACNA1F,SHC1,AKT1,KL,PIK3CG,MRAS,IRS2,PIK3R2,CACNA2D4,CACNA1G,CACNB1,CACNA1D,PIK3C2A,GRB2,CACNB4,PIK3C2G,INPP5D,GAB1,PLCG2,MAPK10,PIK3R6,PIK3CB,PIK3CD
B Cell Receptor Signaling	4.73	0.304	3.775	RAP2B,GAB2,MAPK1,HRAS,PDPK1,MAP3K4,BCL6,IKBKB,CAMK2D,MAP2K2,PIK3CG,MRAS,ATF4,IRS2,GSK3B,MAP3K2,ETS1,MAP3K9,PTPN6,CREBBP,NFKB2,MALT1,CREB5,GAB1,INPP5F,PLCG2,PIK3R6,PIK3AP1,PIK3CD,RELA,NFKBIE,ABL1,PIK3R5,INPPL1,NFKB1,SHC1,MTOR,NFKBIA,JUN,AKT1,CARD10,KL,PIK3R2,MAP2K1,VAV2,MAP2K7,PIK3C2A,GRB2,EGR1,PIK3C2G,NFATC4,INPP5D,DAPP1,PAG1,NFATC2,MAP3K8,PIK3CB,MAP3K3,PRKCB
CD40 Signaling	4.63	0.38	2.043	RELA,MAPK1,NFKBIE,PIK3R5,TNFAIP3,NFKB1,TANK,IKBKB,NFKBIA,JUN,MAP2K2,KL,PIK3CG,IRS2,PIK3R2,MAP2K1,MAP2K7,PIK3C2A,GRB2,PIK3C2G,NFKB2,STAT3,TRAF6,TRAF2,GAB1,MAPK10,PIK3R6,PIK3CB,PIK3CD,PTGS2
NF-κB Signaling	4.63	0.305	2.673	RAP2B,TAB2,HRAS,TGFBR2,IKBKB,TNIP1,LCK,PIK3CG,INS,MRAS,IRS2,LTBR,GSK3B,CREBBP,TBK1,MALT1,NFKB2,TRAF6,GAB1,PLCG2,PRKACA,PIK3R6,PIK3CD,INSR,RELA,NFKBIE,BMP2,PIK3R5,TNFAIP3,EGF,NFKB1,PRKCZ,IRAK1,TANK,NFKBIA,AKT1,CARD10,KL,IGF1R,PIK3R2,MAP2K7,FLT1,PIK3C2A,MYD88,GRB2,RELB,PIK3C2G,IGF2R,TRAF2,GHR,NTRK2,NTRK3,PELI1,MAP3K8,PIK3CB,MAP3K3,PRKCB
Prolactin Signaling	4.34	0.36	2.191	RAP2B,FYN,SOCS3,MAPK1,PIK3R5,HRAS,PDPK1,NR3C1,PRKCZ,SHC1,JUN,MAP2K2,KL,PIK3CG,MRAS,IRS2,PIK3R2,MAP2K1,PIK3C2A,GRB2,CREBBP,PIK3C2G,PLCG1,SOCS4,STAT3,PRKCI,GAB1,PLCG2,PIK3R6,PIK3CB,PIK3CD,PRKCB
Production of Nitric Oxide and Reactive Oxygen Species in Macrophages	4.13	0.294	3.474	JAK1,MAPK1,PPP2CA,PPP2R5B,ARG2,MAP3K4,IKBKB,RHOB,PIK3CG,IRS2,MAP3K2,PPP1R14C,MAP3K9,PTPN6,CREBBP,PCYOX1,NFKB2,NCF1,RHOQ,RND3,GAB1,PLCG2,PIK3R6,MAPK10,PIK3CD,IRF8,RELA,APOA4,NFKBIE,PPP1R3C,PIK3R5,PPP1CB,APOC2,NFKB1,RHOH,PRKCZ,LYZ,NFKBIA,JUN,AKT1,PPP1R10,KL,PPP2R2C,PIK3R2,MAP2K1,MAP2K7,PIK3C2A,GRB2,PIK3C2G,PLCG1,RHOV,PRKCI,CAT,MAP3K8,PIK3CB,MAP3K3,PRKCB
IL-17A Signaling in Airway Cells	3.87	0.359	2.502	RELA,JAK1,MAPK1,NFKBIE,PIK3R5,IL17RA,NFKB1,IKBKB,NFKBIA,AKT1,MAP2K2,KL,PIK3CG,IRS2,PIK3R2,GSK3B,MAP2K1,PIK3C2A,GRB2,PIK3C2G,STAT3,NFKB2,TRAF6,GAB1,MAPK10,PIK3R6,PIK3CB,PIK3CD
IL-9 Signaling	3.85	0.422	2.357	SOCS3,RELA,JAK1,PIK3C2A,GRB2,PIK3C2G,PIK3R5,STAT3,NFKB2,NFKB1,GAB1,KL,PIK3CG,CISH,PIK3R6,PIK3CD,IRS2,PIK3CB,PIK3R2
PKCθ Signaling in T Lymphocytes	3.76	0.297	2.92	RAP2B,CACNA1I,RELA,FYN,CACNA1S,CACNA2D2,MAPK1,CD3E,NFKBIE,PIK3R5,CACNA1H,HRAS,MAP3K4,NFKB1,CACNG2,CACNA1F,IKBKB,LCK,CAMK2D,NFKBIA,JUN,KL,PIK3CG,MRAS,IRS2,PIK3R2,CACNA2D4,MAP3K2,CACNA1G,VAV2,MAP3K9,CACNB1,CACNA1D,PIK3C2A,GRB2,CACNB4,PIK3C2G,PLCG1,NFATC4,MALT1,NFKB2,GAB1,PLCG2,PIK3R6,NFATC2,MAP3K8,PIK3CD,PIK3CB,MAP3K3
GM-CSF Signaling	3.76	0.354	1.89	RAP2B,MAPK1,RACK1,PIK3R5,HRAS,SHC1,CAMK2D,AKT1,MAP2K2,KL,PIM1,PIK3CG,CISH,MRAS,HCK,IRS2,PIK3R2,MAP2K1,ETS1,PIK3C2A,GRB2,PIK3C2G,STAT3,GAB1,PIK3R6,PIK3CD,PIK3CB,PRKCB
IL-1 Signaling	3.63	0.337	1.8	RELA,MAPK1,NFKBIE,TAB2,RACK1,NFKB1,PRKAG1,IRAK1,IKBKB,GNB4,NFKBIA,JUN,GNB3,MRAS,PRKAR1B,ADCY8,IL1RAP,GNG4,MAP2K7,ADCY2,MYD88,ADCY3,PRKAR2A,NFKB2,GNG3,TRAF6,PRKAR2B,PRKACA,GNB2,MAPK10,ADCY7
IL-8 Signaling	3.56	0.281	3.111	RAP2B,MAPK1,RACK1,HRAS,LIMK2,NOX1,VEGFA,IKBKB,GNB4,GNB3,MAP2K2,RHOB,PIK3CG,MRAS,IRS2,PLD3,MMP2,GNG3,MYL7,TRAF6,RHOQ,RND3,GAB1,GNB2,PIK3R6,MAPK10,PIK3CD,OPN1SW,RELA,NAPEPLD,ANGPT2,PIK3R5,EGF,NFKB1,RHOH,PRKCZ,PGF,IRAK1,HMOX1,MTOR,JUN,AKT1,KL,PIK3R2,MAP2K1,VASP,GNG4,PIK3C2A,FLT1,GRB2,PIK3C2G,RHOV,PRKCI,PIK3CB,PTGS2,MMP9,PRKCB
Fcγ Receptor-mediated Phagocytosis in Macrophages and Monocytes	3.54	0.333	2.335	GAB2,FYN,NAPEPLD,MAPK1,ARPC5,NCK1,PRKCZ,HMOX1,AKT1,EZR,PIK3CG,HCK,ARPC3,PIK3R2,ACTA1,VASP,VAV2,PXN,PLD3,ACTB,PIK3C2G,PLCG1,FYB1,INPP5D,NCF1,CBL,TLN2,PRKCI,ACTA2,ARPC2,PRKCB
LPS-stimulated MAPK Signaling	3.17	0.323	2.191	RAP2B,RELA,MAPK1,NFKBIE,SRF,PIK3R5,HRAS,NFKB1,PRKCZ,IKBKB,NFKBIA,JUN,MAP2K2,KL,PIK3CG,MRAS,IRS2,PIK3R2,MAP2K1,PIK3C2A,GRB2,PIK3C2G,NFKB2,PRKCI,GAB1,MAPK10,PIK3R6,PIK3CD,PIK3CB,PRKCB
NF-κB Activation by Viruses	3.17	0.323	2.556	RAP2B,RELA,MAPK1,NFKBIE,PIK3R5,HRAS,NFKB1,PRKCZ,IKBKB,ITGA3,LCK,NFKBIA,AKT1,KL,PIK3CG,MRAS,IRS2,PIK3R2,PIK3C2A,GRB2,PIK3C2G,NFKB2,TRAF2,PRKCI,GAB1,PIK3R6,ITGA1,PIK3CB,PIK3CD,PRKCB
FLT3 Signaling in Hematopoietic Progenitor Cells	3.17	0.323	2.556	RAP2B,GAB2,MAPK1,FLT3,PIK3R5,HRAS,PDPK1,SHC1,MTOR,AKT1,MAP2K2,KL,PIK3CG,MRAS,ATF4,IRS2,PIK3R2,MAP2K1,PIK3C2A,GRB2,CREBBP,PIK3C2G,STAT3,CREB5,INPP5D,CBL,GAB1,PIK3R6,PIK3CD,PIK3CB
IL-3 Signaling	3.17	0.326	2.043	RAP2B,GAB2,JAK1,MAPK1,PIK3R5,HRAS,PRKCZ,SHC1,AKT1,JUN,MAP2K2,KL,PIK3CG,MRAS,IRS2,PIK3R2,MAP2K1,PTPN6,PIK3C2A,GRB2,PIK3C2G,STAT3,INPP5D,PRKCI,GAB1,PIK3R6,PIK3CD,PIK3CB,PRKCB
Acute Phase Response Signaling	3.06	0.278	3.893	RAP2B,SOCS3,ITIH3,MAPK1,PDPK1,HRAS,F2,IKBKB,SOD2,ITIH2,MAP2K2,PIK3CG,MRAS,SERPINE1,IL1RAP,NFKB2,STAT3,CRABP1,TRAF6,PIK3CD,CRABP2,HAMP,IL6ST,RELA,NFKBIE,NFKB1,NR3C1,SERPIND1,IRAK1,SHC1,HMOX1,MTOR,NFKBIA,JUN,AKT1,RBP2,PIK3R2,MAP2K1,AGT,MAP2K7,HPX,MYD88,GRB2,AHSG,SOCS4,PLG,TRAF2,RBP7,PIK3CB
IL-6 Signaling	2.94	0.291	3.683	IL6ST,RAP2B,RELA,SOCS3,MAPK1,NFKBIE,SRF,PIK3R5,HRAS,NFKB1,VEGFA,SHC1,IKBKB,AKT1,JUN,NFKBIA,MAP2K2,KL,PIK3CG,MRAS,IRS2,PIK3R2,MAP2K1,IL1RAP,MAP2K7,PIK3C2A,GRB2,PIK3C2G,NFKB2,STAT3,TRAF6,TRAF2,GAB1,MAPK10,PIK3R6,PIK3CB,PIK3CD,IL1RAPL1,HSPB1
CD27 Signaling in Lymphocytes	2.8	0.358	1	MAP3K9,RELA,MAP2K7,CASP3,NFKBIE,APAF1,MAP3K4,NFKB2,NFKB1,IKBKB,TRAF2,JUN,NFKBIA,MAP2K2,MAPK10,MAP3K8,MAP3K3,MAP2K1,MAP3K2
CNTF Signaling	2.68	0.329	2.711	RAP2B,IL6ST,JAK1,MAPK1,PIK3C2A,GRB2,PIK3C2G,PIK3R5,HRAS,STAT3,MTOR,AKT1,MAP2K2,GAB1,KL,PIK3CG,PIK3R6,MRAS,PIK3CD,IRS2,PIK3CB,PIK3R2,MAP2K1
IL-2 Signaling	2.68	0.329	2.132	RAP2B,JAK1,MAPK1,PIK3C2A,GRB2,PIK3C2G,PIK3R5,HRAS,SHC1,LCK,JUN,AKT1,MAP2K2,GAB1,KL,PIK3CG,PIK3R6,MRAS,PIK3CD,IRS2,PIK3CB,PIK3R2,MAP2K1
Leukocyte Extravasation Signaling	2.63	0.261	1.021	MAPK1,CLDN19,CXCL12,MAP3K4,NOX1,CTNNA2,ITGA3,MAP2K2,PIK3CG,EZR,IRS2,ACTA1,ACTN3,MMP2,NCF1,MMP23B,ACTA2,GAB1,JAM3,PLCG2,PIK3R6,MAPK10,PIK3CD,ITGA1,CTTN,OPN1SW,CLDN20,ABL1,PIK3R5,CTNNA1,RAPGEF4,BCAR1,RHOH,PRKCZ,KL,SIPA1,PIK3R2,VCL,VASP,VAV2,PXN,PIK3C2A,CXCR4,GRB2,ACTB,ARHGAP4,PIK3C2G,PLCG1,SELPLG,PRKCI,EDIL3,RASGRP1,PIK3CB,MMP9,PRKCB
CCR3 Signaling in Eosinophils	2.53	0.279	1.347	RAP2B,MAPK1,RACK1,PIK3R5,HRAS,PPP1CB,LIMK2,PRKCZ,GNB4,GNB3,MAP2K2,KL,PIK3CG,MRAS,PLCB1,IRS2,PIK3R2,MAP2K1,PLA2G12A,GNG4,PAK4,PAK6,PIK3C2A,ITPR2,GRB2,PIK3C2G,GNG3,PRKCI,GAB1,ITPR3,GNB2,PIK3R6,PLCB3,PIK3CD,PAK5,PIK3CB,OPN1SW,PRKCB
CD28 Signaling in T Helper Cells	2.51	0.28	2.744	RELA,FYN,CD3E,NFKBIE,ARPC5,PIK3R5,PDPK1,NFKB1,IKBKB,LCK,AKT1,JUN,NFKBIA,MAP2K2,KL,PIK3CG,ARPC3,IRS2,PIK3R2,MAP2K1,PTPN6,PIK3C2A,ITPR2,GRB2,PIK3C2G,PLCG1,NFKB2,MALT1,NFATC4,GAB1,ARPC2,ITPR3,MAPK10,PIK3R6,NFATC2,PIK3CB,PIK3CD
TNFR2 Signaling	2.39	0.4	2.111	TANK,RELA,IKBKB,TRAF2,NFKBIA,JUN,NFKBIE,TNFAIP3,TBK1,NFKB2,NFKB1,BIRC2
CCR5 Signaling in Macrophages	2.36	0.295	0.632	CACNA1I,CACNA1S,CACNA2D2,CD3E,MAPK1,RACK1,CACNA1H,PRKCZ,CACNA1F,CACNG2,GNB4,JUN,GNB3,MRAS,CACNA2D4,CACNA1G,GNG4,CACNB1,CACNA1D,CACNB4,PLCG1,GNG3,PRKCI,PLCG2,MAPK10,GNB2,OPN1SW,PRKCB
TNFR1 Signaling	2.29	0.34	2	RELA,PAK4,CASP3,PAK6,NFKBIE,APAF1,TNFAIP3,NFKB2,NFKB1,TANK,IKBKB,CASP6,TRAF2,JUN,NFKBIA,PAK5,BIRC2
Neuroinflammation Signaling Pathway	2.21	0.238	2.5	GRIN2A,GABRA5,JAK1,MAPK1,AGER,CXCL12,NCSTN,NOX1,TGFBR2,GABRG3,IKBKB,GAD2,SOD2,GABRG1,PIK3CG,ATF4,IRS2,GSK3B,PLA2G12A,BIRC7,CASP3,MAPK4,CREBBP,BACE1,TBK1,NFKB2,CREB5,TRAF6,GAB1,ZBTB12,PLCG2,CALB2,S100B,TGFB3,PIK3R6,MAPK10,PIK3CD,MAPK7,BACE2,KCNJ6,WNT1,RELA,GABRA4,PIK3R5,MFGE8,NFKB1,IRAK1,GABRB2,HMOX1,GABRB3,JUN,AKT1,KL,IL34,PIK3R2,ACVR1C,GRIN3B,NLRP3,PIK3C2A,GRB2,MYD88,GLS,PIK3C2G,MAPK6,PLCG1,NFAT…
4-1BB Signaling in T Lymphocytes	2.13	0.375	1.897	RELA,IKBKB,TRAF2,NFKBIA,JUN,MAPK1,MAP2K2,NFKBIE,MAPK10,NFKB2,NFKB1,MAP2K1
Macropinocytosis Signaling	2.02	0.287	1.789	RAP2B,PDGFA,PIK3R5,EGF,HRAS,PRKCZ,KL,PIK3CG,INS,MRAS,IRS2,ITGB4,PIK3R2,PIK3C2A,GRB2,PIK3C2G,PLCG1,PRKCI,GAB1,PLCG2,PIK3R6,PIK3CD,PIK3CB,ITGB6,PRKCB
B Cell Activating Factor Signaling	1.99	0.341	2.887	TRAF6,RELA,IKBKB,TRAF2,MAP2K7,NFKBIA,JUN,MAPK1,NFKBIE,MAPK10,NFATC2,NFKB2,NFATC4,NFKB1
Role of PI3K/AKT Signaling in the Pathogenesis of Influenza	1.97	0.291	1.877	RELA,MAPK1,PIK3C2A,GRB2,NFKBIE,PIK3C2G,PIK3R5,NFKB2,NFKB1,AKT1,NFKBIA,MAP2K2,GAB1,KL,PIK3CG,PIK3R6,PIK3CD,IRS2,PIK3CB,PIK3R2,GSK3B,MAP2K1,OPN1SW
Fc Epsilon RI Signaling	1.89	0.264	1.567	RAP2B,FYN,MAPK1,PIK3R5,HRAS,PDPK1,INPPL1,PRKCZ,AKT1,MAP2K2,KL,PIK3CG,MRAS,IRS2,PIK3R2,MAP2K1,PLA2G12A,VAV2,MAP2K7,PIK3C2A,GRB2,PIK3C2G,PLCG1,INPP5D,PRKCI,GAB1,INPP5F,PLCG2,MAPK10,PIK3R6,PIK3CB,PIK3CD,PRKCB
TWEAK Signaling	1.79	0.343	1.155	CASP6,RELA,IKBKB,TRAF2,NFKBIA,CASP3,NFKBIE,APAF1,NFKB2,NFKB1,BAG4,BIRC2
HMGB1 Signaling	1.66	0.252	3.087	RAP2B,RELA,MAPK1,AGER,PIK3R5,HRAS,NFKB1,RHOH,AKT1,JUN,MAP2K2,RHOB,KL,PIK3CG,MRAS,IRS2,PIK3R2,SERPINE1,MAP2K1,PLAT,MAP2K7,KAT7,PIK3C2A,GRB2,PIK3C2G,NFKB2,RHOV,RHOQ,GAB1,RND3,MAPK10,PIK3R6,TGFB3,PIK3CB,PIK3CD
Role of NFAT in Regulation of the Immune Response	1.63	0.24	3	RAP2B,RELA,FYN,MAPK1,CD3E,NFKBIE,RACK1,PIK3R5,HRAS,NFKB1,IKBKB,GNB4,LCK,GNB3,AKT1,JUN,NFKBIA,MAP2K2,KL,PIK3CG,MRAS,PLCB1,IRS2,PIK3R2,GSK3B,MAP2K1,GNG4,PIK3C2A,ITPR2,GRB2,MEF2A,PIK3C2G,PLCG1,NFKB2,NFATC4,GNG3,GAB1,PLCG2,MEF2D,ITPR3,GNB2,PIK3R6,NFATC2,PLCB3,PIK3CB,PIK3CD
iNOS Signaling	1.63	0.311	3.606	TRAF6,RELA,IKBKB,NFKBIA,JAK1,JUN,MAPK1,MYD88,NFKBIE,CREBBP,NFKB2,HMGA1,NFKB1,IRAK1
iCOS-iCOSL Signaling in T Helper Cells	1.53	0.252	2.746	GAB2,RELA,CD3E,NFKBIE,PIK3R5,PDPK1,NFKB1,SHC1,IKBKB,LCK,NFKBIA,CAMK2D,AKT1,KL,PIK3CG,IRS2,PIK3R2,PIK3C2A,ITPR2,GRB2,PIK3C2G,PLCG1,NFKB2,NFATC4,INPP5D,GAB1,ITPR3,PIK3R6,NFATC2,PIK3CB,PIK3CD
Chemokine Signaling	1.53	0.273	1.528	RAP2B,MAPK1,CXCR4,PIK3C2G,CXCL12,HRAS,PLCG1,PPP1CB,LIMK2,NOX1,JUN,CAMK2D,MAP2K2,PLCG2,PIK3CG,MRAS,PLCB3,PLCB1,MAP2K1,OPN1SW,PRKCB

## Sheet: Post-larval vs post-hatch H.C.
Hypoxic Control
Ingenuity Canonical Pathways	-log(p-value)	Ratio	z-score	Molecules
Role of Wnt/GSK-3β Signaling in the Pathogenesis of Influenza	2.14	0.195	-3.606	FZD10,WNT10B,WNT9B,FZD9,WNT6,HNF1A,APC,WNT2,FZD8,FZD6,WNT4,DVL3,LEF1,WNT1,WNT11

## Sheet: Post-larval vs post-hatch H.O.
Hypoxic Oil
Ingenuity Canonical Pathways	-log(p-value)	Ratio	z-score	Molecules
IL-9 Signaling	3.5	0.311	2.309	SOCS3,JAK1,PIK3C2G,NFKB2,STAT3,NFKB1,PIK3R4,GAB1,CISH,PIK3R6,SOCS2,PIK3CD,IRS2,PIK3CB
CD40 Signaling	3.38	0.253	2.065	TRAF3,MAPK1,NFKBIE,PIK3C2G,TNFAIP3,STAT3,NFKB2,NFKB1,PIK3R4,TRAF2,JUN,NFKBIA,GAB1,PIK3R6,PIK3CD,IRS2,ELP1,PIK3CB,PTGS2,MAP2K1
PI3K Signaling in B Lymphocytes	3.23	0.213	2.746	RAP2B,PLCB2,MAPK1,PDIA3,NFKBIE,PDPK1,ATF6,NFKB1,NFKBIA,CAMK2D,JUN,CARD10,FOXO3,ATF4,IRS2,MAP2K1,VAV2,ATF3,ITPR2,PLCG1,MALT1,NFATC4,NFKB2,CBL,PIK3CB,PIK3CD,PIK3AP1,VAV1,PLEKHA2
CXCR4 Signaling	2.51	0.187	1.826	RAP2B,PLCB2,MAPK1,CXCL12,PIK3R4,BCAR1,PAK1,JUN,GNB3,RHOB,RHOT1,IRS2,MAP2K1,MYL3,GNG4,PAK4,ADCY2,PXN,PAK6,CXCR4,ITPR2,MYLPF,EGR1,ADCY3,PIK3C2G,GNG3,MYL7,RHOV,GAB1,PIK3R6,PIK3CD,PIK3CB
CD28 Signaling in T Helper Cells	2.45	0.197	2.132	CD247,CD3E,NFKBIE,PDPK1,NFKB1,PIK3R4,LCK,PAK1,NFKBIA,JUN,IRS2,MAP2K1,ITPR2,CSK,PIK3C2G,PLCG1,MALT1,NFATC4,NFKB2,GAB1,CARD11,PIK3R6,PIK3CD,PIK3CB,VAV1,LCP2
TNFR2 Signaling	2.32	0.3	2.121	TRAF2,NFKBIA,JUN,NFKBIE,TNFAIP3,TBK1,NFKB2,NFKB1,BIRC2
PKCθ Signaling in T Lymphocytes	2.21	0.182	1.732	CD247,RAP2B,MAP3K15,RAC2,CACNA1S,MAPK1,CD3E,NFKBIE,NFKB1,PIK3R4,CACNA1F,LCK,NFKBIA,CAMK2D,JUN,IRS2,VAV2,CACNB4,PIK3C2G,PLCG1,NFKB2,MALT1,NFATC4,GAB1,CARD11,PIK3R6,PIK3CB,PIK3CD,VAV1,LCP2
4-1BB Signaling in T Lymphocytes	2.12	0.281	1.89	TRAF2,NFKBIA,JUN,MAPK1,NFKBIE,ELP1,NFKB2,NFKB1,MAP2K1
iCOS-iCOSL Signaling in T Helper Cells	1.96	0.187	1.698	CD247,CD3E,ITPR2,CSK,NFKBIE,PIK3C2G,PLCG1,PDPK1,NFKB2,NFATC4,NFKB1,PIK3R4,LCK,NFKBIA,CAMK2D,GAB1,PIK3R6,PIK3CD,VAV1,IRS2,PIK3CB,PLEKHA2,LCP2
IL-17A Signaling in Airway Cells	1.87	0.205	2	JAK1,MAPK1,NFKBIE,PIK3C2G,NFKB2,STAT3,IL17RA,NFKB1,PIK3R4,NFKBIA,GAB1,PIK3R6,PIK3CD,IRS2,PIK3CB,MAP2K1
TWEAK Signaling	1.85	0.257	-0.333	TRAF3,TRAF2,NFKBIA,TNFSF12,NFKBIE,NFKB2,NFKB1,BAG4,BIRC2
B Cell Activating Factor Signaling	1.84	0.244	2.828	TRAF3,TRAF2,NFKBIA,JUN,MAPK1,NFKBIE,ELP1,NFATC4,NFKB2,NFKB1
GM-CSF Signaling	1.82	0.203	1.5	ETS1,RAP2B,MAPK1,PIK3C2G,STAT3,PIK3R4,CAMK2D,GAB1,PIM1,CISH,HCK,PIK3R6,IRS2,PIK3CB,PIK3CD,MAP2K1
B Cell Receptor Signaling	1.71	0.165	3.182	RAP2B,MAP3K15,RAC2,MAPK1,NFKBIE,PDPK1,BCL6,NFKB1,PIK3R4,MTOR,NFKBIA,CAMK2D,JUN,CARD10,ATF4,IRS2,MAP2K1,ETS1,VAV2,CSK,EGR1,PIK3C2G,NFKB2,MALT1,NFATC4,GAB1,INPP5F,PIK3R6,PIK3AP1,PIK3CD,PIK3CB,VAV1
Prolactin Signaling	1.66	0.191	2	RAP2B,SOCS3,MAPK1,PIK3C2G,PLCG1,PDPK1,STAT3,PIK3R4,NR3C1,JUN,GAB1,PIK3R6,SOCS2,IRS2,PIK3CB,PIK3CD,MAP2K1
TNFR1 Signaling	1.65	0.22	1.897	PAK4,PAK1,TRAF2,NFKBIA,JUN,PAK6,NFKBIE,TNFAIP3,NFKB2,NFKB1,BIRC2
CNTF Signaling	1.61	0.2	2.673	RAP2B,IL6ST,JAK1,MAPK1,PIK3C2G,STAT3,PIK3R4,MTOR,GAB1,PIK3R6,IRS2,PIK3CB,PIK3CD,MAP2K1
Chemokine Signaling	1.6	0.195	0.775	RAP2B,PLCB2,MAPK1,CXCR4,PIK3C2G,CXCL12,PLCG1,PPP1CB,LIMK2,NOX1,LIMK1,JUN,CAMK2D,PPP1R12A,MAP2K1
Granzyme B Signaling	1.55	0.312	0.447	PRKDC,NUMA1,LMNB2,DFFB,PARP1
IL-6 Signaling	1.55	0.172	3.545	RAP2B,IL6ST,SOCS3,MAPK1,NFKBIE,PIK3C2G,SRF,STAT3,NFKB2,NFKB1,PIK3R4,VEGFA,TRAF2,NFKBIA,JUN,GAB1,PIK3R6,PIK3CD,IRS2,PIK3CB,IL1RAP,MAP2K1,HSPB1
LPS-stimulated MAPK Signaling	1.5	0.183	2.668	RAP2B,MAPK1,NFKBIE,PIK3C2G,SRF,NFKB2,NFKB1,PIK3R4,PAK1,JUN,NFKBIA,GAB1,PIK3R6,PIK3CD,IRS2,PIK3CB,MAP2K1
NF-κB Activation by Viruses	1.5	0.183	2.668	RAP2B,MAPK1,NFKBIE,PIK3C2G,NFKB2,NFKB1,PIK3R4,LCK,TRAF2,NFKBIA,GAB1,PIK3R6,PIK3CD,IRS2,ELP1,PIK3CB,ITGA1
